# Supplementary material for: Digital patient modeling identifies predictive biomarkers of regorafenib response in elderly metastatic colorectal cancer
Source: Front Syst Biol. 2025 Sep 15;5:1648559. doi: 10.3389/fsysb.2025.1648559 (PMC12477164; doi:10.3389/fsysb.2025.1648559)
Supplement: Supplementary file 2 [file Table1.xlsx]

## Sheet: Index
	Digital Patient Modeling Identifies Predictive Biomarkers of Regorafenib Response in Elderly Metastatic Colorectal Cancer
	García-Illarramendi et al.
Table S1	Protein targets of regorafenib
Table S2	mCRC knowledge protein set
Table S3	Demographic and clinical characteristics of 399 mCRC patients from the discovery population
Table S4	Demographic and clinical characteristics of 49 healthy colon or rectum samples
Table S5	Overall Survival (OS) values for drugs approved for first-line treatment of mCRC
Table S6	DE proteins between mCRC and healthy samples from the discovery population
Table S7	IDEs of the 399 discovery mCRC patients
Table S8	Mechanistic biomarkers found in the discovery mCRC population
Table S9	Enrichment of the mechanistic biomarkers identified in the discovery mCRC population
Table S10	Predictive biomarkers found in the discovery mCRC population
Table S11	Public gene sigantures & ovelap between them and DEG set
Table S12	Demographic and clinical characteristics of 67 mCRC patients from the validation population
Table S13	Predictive biomarkers found in the validation mCRC population
Table S14	miRNA - proteins interactions retrieved from miRGate

## Sheet: S1
	Protein name	UniProt ID	Protein full name
	ABL1	P00519	Tyrosine-protein kinase ABL1
	RAF1	P04049	RAF proto-oncogene serine/threonine-protein kinase
	NTRK1	P04629	High affinity nerve growth factor receptor
	RET	P07949	Proto-oncogene tyrosine-protein kinase receptor Ret
	PDGFRB	P09619	Platelet-derived growth factor receptor beta
	KIT	P10721	Mast/stem cell growth factor receptor Kit
	FGFR1	P11362	Fibroblast growth factor receptor 1
	BRAF	P15056	Serine/threonine-protein kinase B-raf
	PDGFRA	P16234	Platelet-derived growth factor receptor alpha
	FLT1	P17948	Vascular endothelial growth factor receptor 1
	FGFR2	P21802	Fibroblast growth factor receptor 2
	EPHA2	P29317	Ephrin type-A receptor 2
	FLT4	P35916	Vascular endothelial growth factor receptor 3
	KDR	P35968	Vascular endothelial growth factor receptor 2
	FRK	P42685	Tyrosine-protein kinase FRK
	TEK	Q02763	Angiopoietin-1 receptor
	MAPK11	Q15759	Mitogen-activated protein kinase 11
	DDR2	Q16832	Discoidin domain-containing receptor 2

## Sheet: S2
mCRC knowledge set	Effector protein name	Effector protein UniProt ID	Effector full protein name	Causative Effect (1, -1)	Reference
Proteins removed after calibration are highlighted in red	ACVR2A	P27037	Activin receptor type-2A	-1	[1] PMID: 23965959
	ADHFE1	Q8IWW8	Hydroxyacid-oxoacid transhydrogenase, mitochondrial	-1	[1] PMID: 28538665
	AKT1	P31749	RAC-alpha serine/threonine-protein kinase	1	[1] PMID: 31827763
	AKT2	P31751	RAC-beta serine/threonine-protein kinase	1	[1] PMID: 31827763
	AKT3	Q9Y243	RAC-gamma serine/threonine-protein kinase	1	[1] PMID: 31827763
	AMER1	Q5JTC6	APC membrane recruitment protein 1	-1	[1] PMID: 17925383 [2] PMID: 23965959
	ANGPT1	Q15389	Angiopoietin-1	1	[1] PMID: 23057939 [2] PMID: 28289658 [3] PMID: 22496856 [4] PMID: 16685428
	ANGPT2	O15123	Angiopoietin-2	1	[1] PMID: 19253334 [2] PMID: 28289658 [3] PMID: 22496856 [4] PMID: 16685428
	ANGPT4	Q9Y264	Angiopoietin-4	-1	[1] PMID: 23057939 [2] PMID: 16790085 [3] PMID: 16685428
	APC	P25054	adenomatous polyposis coli	-1	[1] PMID: 23965959
	APLN	Q9ULZ1	Apelin	1	[1] PMID: 29338550
	ASCL2	Q99929	Achaete-scute homolog 2	1	[1] PMID: 27909729
	ATF3	P18847	Cyclic AMP-dependent transcription factor ATF-3	-1	[1] PMID: 15588763
	ATF4	P18848	Cyclic AMP-dependent transcription factor ATF-4	-1	[1] PMID: 31406492
	AXIN1	O15169	Axin-1	-1	[1] PMID: 11691783
	AXIN2	Q9Y2T1	Axin-2	-1	[1] PMID: 28266708 [2] PMID: 25236910 [3] PMID: 31273221
	BAX	Q07812	Apoptosis regulator BAX	-1	[1] PMID: 23965959
	BCL2	P10415	Apoptosis regulator Bcl-2	-1	[1] PMID: 21909876
	BCL2L1	Q07817	Bcl-2-like protein 1	-1	[1] PMID: 21909876
	BDKRB2	P30411	B2 bradykinin receptor	1	[1] PMID: 25109623
	BIRC5	O15392	Baculoviral IAP repeat-containing protein 5	1	[1] PMID: 15942193 [2] PMID: 22880480
	BRAF	P15056	Serine/threonine-protein kinase B-raf	1	[1] PMID: 31661924
	BUB1B	O60566	Mitotic checkpoint serine/threonine-protein kinase BUB1 beta	-1	[1] PMID: 23965959
	CASP8	Q14790	Caspase-8	-1	[1] PMID: 25594174 [2] PMID: 32283836
	CCL17	Q92583	C-C motif chemokine 17	1	[1] PMID: 24833840
	CCL2	P13500	C-C motif chemokine 2	1	[1] PMID: 21909876
	CCL21	O00585	C-C motif chemokine 21	1	[1] PMID: 20609636
	CCL22	O00626	C-C motif chemokine 22	1	[1] PMID: 24833840
	CCL28	Q9NRJ3	C-C motif chemokine 28	1	[1] PMID: 24833840
	CCL5	P13501	C-C motif chemokine 5	1	[1] PMID: 21909876
	CCN2	P29279	CCN family member 2	1	[1] PMID: 28060743 [2] PMID: 24944473
	CCNB1	P14635	G2/mitotic-specific cyclin-B1	-1	[1] PMID: 25962181
	CCND1	P24385	Cyclin D1	1	[1] PMID: 25954974 [2] PMID: 22926658
	CCND2	P30279	G1/S-specific cyclin-D2	1	[1] PMID: 27345450
	CD163	Q86VB7	Scavenger receptor cysteine-rich type 1 protein M130	1	[1] PMID: 24741617
	CD40	P25942	Tumor necrosis factor receptor superfamily member 5	-1	[1] PMID: 26605342 [2] PMID: 19426221
	CD68	P34810	Macrosialin	1	[1] PMID: 24741617
	CD70	P32970	CD70 antigen	1	[1] PMID: 26605342
	CDC27	P30260	Cell division cycle protein 27 homolog	1	[1] PMID: 28900500 [2] PMID: 26821069
	CDH1	P12830	Cadherin-1	-1	[1] PMID: 31641356 [2] PMID: 28693269
	CDK8	P49336	Cyclin-dependent kinase 8	1	[1] PMID: 23965959
	CHI3L1	P36222	Chitinase-3-like protein 1	1	[1] PMID: 30928329
	CHM	P24386	Rab proteins geranylgeranyltransferase component A 1	1	[1] PMID: 30621735
	CKB	P12277	Creatine kinase B-type	1	[1] PMID: 31406492 [2] PMID: 25601461
	CLDN1	O95832	Claudin-1	1	[1] PMID: 31316506
	CLDN2	P57739	Claudin-2	1	[1] PMID: 31316506
	CRHR1	P34998	Corticotropin-releasing factor receptor 1	1	[1] PMID: 31614860
	CRHR2	Q13324	Corticotropin-releasing factor receptor 2	-1	[1] PMID: 31614860
	CSF1	P09603	Macrophage colony-stimulating factor 1	1	[1] PMID: 21909876 [2] PMID: 30442705
	CTNNB1	P35222	β-catenin	1	[1] PMID: 23965959
	CTSB	P07858	Cathepsin B	1	[1] PMID: 29935187 [2 ] PMID: 23965959 [3] PMID: 28440429
	CXCL14	O95715	C-X-C motif chemokine 14	-1	[1] PMID: 23294544
	CXCR3	P49682	C-X-C chemokine receptor type 3	1	[1] PMID: 19253334
	CXCR4	P61073	C-X-C chemokine receptor type 4	1	[1] PMID: 22689289
	CXCR5	P32302	C-X-C chemokine receptor type 5	1	[1] PMID: 25726157
	DCLK1	O15075	Serine/threonine-protein kinase DCLK1	1	[1] PMID: 31177103
	DLL1	O00548	Delta-like protein 1	1	[1] PMID: 23057939
	DLL4	Q9NR61	Delta-like protein 4	1	[1] PMID: 23057939
	DPPA2	Q7Z7J5	Developmental pluripotency-associated protein 2	1	[1] PMID: 30579343
	E2F4	Q16254	Transcription factor E2F4	1	[1] PMID: 24100580
	EBI3	Q14213	Interleukin-27 subunit beta	1	[1] PMID: 25682197
	EGF	P01133	Pro-epidermal growth factor	1	[1] PMID: 21909876; [2] PMID: 31406492
	EGFR	P00533	Epidermal growth factor receptor	1	[1] PMID: 31827763
	ENC1	O14682	Ectoderm-neural cortex protein 1	-1	[1] PMID: 11691783
	ERN1	O75460	Serine/threonine-protein kinase/endoribonuclease IRE1	1	[1] PMID: 26742428 [2] PMID: 30482246
	ESAM	Q96AP7	Endothelial cell-selective adhesion molecule	1	[1] PMID: 19253334
	EZR	P15311	Ezrin	1	[1] PMID: 28535417
	FAS	P25445	Tumor necrosis factor receptor superfamily member 6	-1	[1] PMID: 25830040
	FASLG	P48023	Tumor necrosis factor ligand superfamily member 6	1	[1] PMID: 25830040
	FASN	P49327	Fatty acid synthase	1	[1] PMID: 31406492
	FAT1	Q14517	Protocadherin Fat 1	1	[1] PMID: 27328312
	FBXW7	Q969H0	F-box/WD repeat-containing protein 7	-1	[1] PMID: 31519156
	FGF2	P09038	Fibroblast growth factor 2	1	[1] PMID: 31406492
	FGF7	P21781	Fibroblast growth factor 7	1	[1] PMID: 31406492
	FGFBP1	Q14512	Fibroblast growth factor-binding protein 1	1	[1] PMID: 21909876
	FGFR1	P11362	Fibroblast growth factor receptor 1	1	[1] PMID: 26088290
	FLT4	P35916	Vascular endothelial growth factor receptor 3	1	[1] PMID: 23057939
	FN1	P02751	Fibronectin	1	[1] PMID: 15942193 [2] PMID: 19260479
	FOS	P01100	Proto-oncogene c-Fos	1	[1] PMID: 31827763
	FOXC2	Q99958	Forkhead box protein C2	1	[1] PMID: 25962181
	FOXM1	Q08050	Forkhead box protein M1	1	[1] PMID: 30621735
	FOXQ1	Q9C009	Forkhead box protein Q1	1	[1] PMID: 30621735 [2] PMID: 28559972
	GJA1	P17302	Gap junction alpha-1 protein	-1	[1] PMID: 24752574
	GJB2	P29033	Gap junction beta-2 protein	1	[1] PMID: 24752574
	GLI1	P08151	Zinc finger protein GLI1	1	[1] PMID: 30621735
	GPT2	Q8TD30	Alanine aminotransferase 2	1	[1] PMID: 31406492
	GRB2	P62993	Growth factor receptor-bound protein 2	1	[1] PMID: 31827763
	GREM1	O60565	Gremlin-1	1	[1] PMID: 28041973
	GSK3B	P49841	Glycogen synthase kinase-3 beta	1	[1] PMID: 21609933
	HGF	P14210	Hepatocyte growth factor	1	[1] PMID: 31255653 [2] PMID: 28423584 [3] PMID: 31406492
	HIF1A	Q16665	Hypoxia-inducible factor 1-alpha	1	[1] PMID: 24338005 [2] PMID: 31406492
	HK1	P19367	Hexokinase-1	1	[1] PMID: 31406492
	HK2	P52789	Hexokinase-2	1	[1] PMID: 31406492
	HMGA2	P52926	High mobility group protein HMGI-C	1	[1] PMID: 30018946
	HMGB1	P09429	High mobility group protein B1	1	[1] PMID: 31677065 [2] PMID: 30258050
	HSPA1B	P0DMV9	Heat shock 70 kDa protein 1	1	[1] PMID: 27473057
	IDO1	P14902	Indoleamine 2,3-dioxygenase 1	1	[1] PMID: 23669411
	IGF1	P05019	Insulin-like growth factor I	1	[1] PMID: 31406492
	IGF1R	P08069	Insulin-like growth factor 1 receptor	1	[1] PMID: 26777471
	IGF2	P01344	Insulin-like growth factor II	1	[1] PMID: 26777471 [2] PMID: 31406492
	IGFBP7	Q16270	Insulin-like growth factor-binding protein 7	-1	[1] PMID: 31545454
	IL10	P22301	Interleukin-10	1	[1] PMID: 21909876 [2] PMID: 25253941
	IL1B	P01584	Interleukin-1 beta	1	[1] PMID: 21909876
	IL1RL1	Q01638	Interleukin-1 receptor-like 1	1	[1] PMID: 30547011
	IL33	O95760	Interleukin-33	1	[1] PMID: 25280997 [2] PMID: 27120577
	IL6	P05231	Interleukin-6	1	[1] PMID: 19898853 [2] PMID: 29348540 [3] PMID: 21909876 [4] PMID: 30467123 [5] PMID: 28791350 [6] PMID: 28928161
	IL6ST	P40189	Interleukin-6 receptor subunit beta	1	[1] PMID: 26556710
	IMP3	Q9NV31	U3 small nucleolar ribonucleoprotein protein IMP3	1	[1] PMID: 29344167
	ING4	Q9UNL4	Inhibitor of growth protein 4	-1	[1] PMID: 27806345 [2] PMID: 26045800
	IRS1	P35568	Insulin receptor substrate 1	1	[1] PMID: 31512778
	JAK1	P23458	Tyrosine-protein kinase JAK1	1	[1] PMID: 18320073 [2] PMID: 31783811
	JAK2	O60674	Tyrosine-protein kinase JAK2	1	[1] PMID: 27345450
	JAK3	P52333	Tyrosine-protein kinase JAK3	1	[1] PMID: 21909876
	JUN	P05412	Transcription factor AP-1	1	[1] PMID: 31827763
	KDR	P35968	Vascular endothelial growth factor receptor 2	1	[1] PMID: 29338550
	KIT	P10721	Mast/stem cell growth factor receptor Kit	-1	[1] PMID: 30429477
	KRAS	P01116	GTPase KRas	1	[1] PMID: 23965959
	LAG3	P18627	Lymphocyte activation gene 3 protein	1	[1] PMID: 26605342
	LAMC2	Q13753	Laminin subunit gamma-2	1	[1] PMID: 28653882
	LDHA	P00338	L-lactate dehydrogenase A chain	1	[1] PMID: 31406492
	LEF1	Q9UJU2	Lymphoid enhancer-binding factor 1	1	[1] PMID: 15942193 [2] PMID: 22168911
	LGR5	O75473	Leucine-rich repeat-containing G-protein coupled receptor 5	1	[1] PMID: 31422541
	MACC1	Q6ZN28	Metastasis-associated in colon cancer protein 1	1	[1] PMID: 25003996
	MAP2K1	Q02750	MKK1	1	[1] PMID: 15588763
	MAPK1	P28482	Mitogen-activated protein kinase 1	1	[1] PMID: 25109623 [2] PMID: 25561793
	MAPK12	P53778	Mitogen-activated protein kinase 12	1	[1] PMID: 24518611
	MAPK3	P27361	Mitogen-activated protein kinase 3	1	[1] PMID: 25109623 [2] PMID: 25561793
	MCL1	Q07820	Induced myeloid leukemia cell differentiation protein Mcl-1	1	[1] PMID: 21909876
	MET	P08581	Hepatocyte growth factor receptor	1	[1] PMID: 31255653 [2] PMID: 30897285
	MGMT	P16455	Methylated-DNA--protein-cysteine methyltransferase	-1	[1] PMID: 23965959
	MIER3	Q7Z3K6	Mesoderm induction early response protein 3	-1	[1] PMID: 28887525 [2 ] PMID: 28801283
	MMP1	P03956	Interstitial collagenase	1	[1] PMID: 24518611
	MMP12	P39900	Macrophage metalloelastase	-1	[1] PMID: 24518611
	MMP13	P45452	Collagenase 3	1	[1] PMID: 25726157
	MMP14	P50281	Matrix metalloproteinase-14	1	[1] PMID: 15942193
	MMP2	P08253	72 kDa type IV collagenase	1	[1] PMID: 25954974 [2] PMID: 29610564
	MMP26	Q9NRE1	Matrix metalloproteinase-26	1	[1] PMID: 15942193
	MMP7	P09237	Matrilysin	1	[1] PMID: 15942193 [2] PMID: 24518611
	MMP9	P14780	Matrix metalloproteinase-9	1	[1] PMID: 31614860
	MSH3	P20585	DNA mismatch repair protein Msh3	-1	[1] PMID: 20498827 [2] PMID: 14871813
	MTOR	P42345	Serine/threonine-protein kinase mTOR	1	[1] PMID: 31827763 [1] PMID: 31406492
	MUC2	Q02817	Mucin-2	1	[1] PMID: 27909729
	MYC	P01106	Myc proto-oncogene protein	1	[1] PMID: 15942193; [2] PMID: 31406492 [3] PMID: 21909876
	NEBL	O76041	Nebulette	1	[1] PMID: 30579343
	NFKB1	P19838	Nuclear factor NF-kappa-B p105 subunit	1	[1] PMID: 23803016
	NOTCH1	P46531	Neurogenic locus notch homolog protein 1	1	[1] PMID: 30425527 [2] PMID: 28035069
	NOTCH4	Q99466	Neurogenic locus notch homolog protein 4	1	[1] PMID: 23057939
	NT5E	P21589	5'-nucleotidase	1	[1] PMID: 24741617 [2] PMID: 26708311
	NTN1	O95631	Netrin-1	1	[1] PMID: 24338005
	PBX3	P40426	Pre-B-cell leukemia transcription factor 3	1	[1] PMID: 25561793
	PCLAF	Q15004	Proliferating cell nuclear antigen	1	[1] PMID: 21909876
	PDGFRA	P16234	Platelet-derived growth factor receptor alpha	-1	[1] PMID: 30429477
	PDPK1	O15530	3-phosphoinositide-dependent protein kinase 1	1	[1] PMID: 31827763
	PEBP1	P30086	Phosphatidylethanolamine-binding protein 1	-1	[1] PMID: 25806371 [2] PMID: 26177829
	PGF	P49763	Placenta growth factor	1	[1] PMID: 23346511 [2] PMID: 23057939
	PHGDH	O43175	D-3-phosphoglycerate dehydrogenase	1	[1] PMID: 31406492
	PIK3R3	Q92569	Phosphatidylinositol 3-kinase regulatory subunit gamma	1	[1] PMID: 24837077
	PKM	P14618	Pyruvate kinase PKM	1	[1] PMID: 28791350 [2] PMID: 17308100 [3] PMID: 28746922 [4] PMID: 31406492
	PLAU	P00749	Urokinase-type plasminogen activator	1	[1] PMID: 28245762
	PLAUR	Q03405	Urokinase plasminogen activator surface receptor	1	[1] PMID: 24889870 [2] PMID: 28245763
	PLK1	P53350	Serine/threonine-protein kinase PLK1	1	[1] PMID: 22648245
	POU5F1	Q01860	POU domain, class 5, transcription factor 1	1	[1] PMID: 31191684
	PTEN	P60484	Phosphatidylinositol 3,4,5-trisphosphate 3-phosphatase and dual-specificity protein phosphatase PTEN	-1	[1] PMID: 24475377
	PTGS2	P35354	Prostaglandin G/H synthase 2	1	[1] PMID: 23965959
	PTP4A3	O75365	Protein tyrosine phosphatase type IVA 3	1	[1] PMID: 28791350
	RAC1	P63000	Ras-related C3 botulinum toxin substrate 1	1	[1] PMID: 29884911
	RASA1	P20936	Ras GTPase-activating protein 1	-1	[1] PMID: 31512778
	REG4	Q9BYZ8	Regenerating islet-derived protein 4	1	[1] PMID: 30928329
	RELB	Q01201	Transcription factor RelB	1	[1] PMID: 29973688
	REST	Q13127	RE1-silencing transcription factor	-1	[1] PMID: 30429477
	RHOA	P61586	Transforming protein RhoA	-1	[1] PMID: 29206819
	SDC1	P18827	Syndecan-1	1	[1] PMID: 22993347
	SIAH2	O43255	E3 ubiquitin-protein ligase SIAH2	-1	[1] PMID: 27909729
	SIRT1	Q96EB6	NAD-dependent protein deacetylase sirtuin-1	-1	[1] PMID: 28923398 [2] PMID: 31406492
	SIRT2	Q8IXJ6	NAD-dependent protein deacetylase sirtuin-2	-1	[1] PMID: 31406492
	SIRT3	Q9NTG7	NAD-dependent protein deacetylase sirtuin-3	-1	[1] PMID: 31406492
	SIRT4	Q9Y6E7	NAD-dependent protein lipoamidase sirtuin-4	-1	[1] PMID: 31406492
	SIRT5	Q9NXA8	NAD-dependent protein deacylase sirtuin-5	-1	[1] PMID: 31406492
	SIRT6	Q8N6T7	NAD-dependent protein deacetylase sirtuin-6	-1	[1] PMID: 31406492
	SLC16A3	O15427	Monocarboxylate transporter 4	1	[1] PMID: 31406492
	SLC2A1	P11166	Solute carrier family 2, facilitated glucose transporter member 1	1	[1] PMID: 31406492
	SLC6A8	P48029	Sodium- and chloride-dependent creatine transporter 1	1	[1] PMID: 31406492 [2] PMID: 25601461
	SMAD2	Q15796	Mothers against decapentaplegic homolog 2	-1	[1] PMID: 23965959
	SMAD3	P84022	Mothers against decapentaplegic homolog 3	-1	[1] PMID: 23965959
	SMAD4	Q13485	Mothers against decapentaplegic homolog 4	-1	[1] PMID: 23965959
	SNAI1	O95863	Zinc finger protein SNAI1	1	[1] PMID: 23803016 [2] PMID: 26092594
	SNAI2	O43623	Zinc finger protein SNAI2	1	[1] PMID: 26092594 [2] PMID: 24837077
	SOCS3	O14543	Suppressor of cytokine signaling 3	-1	[1] PMID: 28852270
	SOS1	Q07889	Son of sevenless homolog 1	1	[1] PMID: 31827763
	SOS2	Q07890	Son of sevenless homolog 2	1	[1] PMID: 31827763
	SOX2	P48431	Transcription factor SOX-2	1	[1] PMID: 27225481
	SP1	P08047	Transcription factor Sp1	1	[1] PMID: 15588763
	SP3	Q02447	Transcription factor Sp3	1	[1] PMID: 15588763
	SREBF1	P36956	Sterol regulatory element-binding protein 1	1	[1] PMID: 31406492
	SSH3	Q8TE77	Protein phosphatase Slingshot homolog 3	1	[1] PMID: 31218112
	STAT3	P40763	Signal transducer and activator of transcription 3	1	[1] PMID: 21909876 [2] PMID: 18320073
	STAT5A	P42229	Signal transducer and activator of transcription 5A	1	[1] PMID: 25982279
	STAT5B	P51692	Signal transducer and activator of transcription 5B	1	[1] PMID: 25982279
	STK11	Q15831	Serine/threonine-protein kinase STK11	-1	[1] PMID: 30483811
	STYK1	Q6J9G0	Tyrosine-protein kinase STYK1	1	[1] PMID: 30579343
	TAP2	Q03519	Antigen peptide transporter 2	-1	[1] PMID: 24833840 [2] PMID: 20869097
	TCF7L2	Q9NQB0	Transcription factor 7-like 2	-1	[1] PMID: 28060743
	TEK	Q02763	Angiopoietin-1 receptor	1	[1] PMID: 23057939 [2] PMID: 28289658
	TFF3	Q07654	Trefoil factor 3	1	[1] PMID: 15942193
	TGFB1	P01137	Transforming growth factor beta-1	1	[1] PMID: 23803016 [2] PMID: 25982279 [3] PMID: 25830040 [4] PMID: 21909876
	TGFBR2	P37173	TGF-beta receptor type-2	-1	[1] PMID: 23965959
	THBS1	P07996	Thrombospondin-1	-1	[1] PMID: 24764657 [2] PMID: 22028325
	TIE1	P35590	Tyrosine-protein kinase receptor Tie-1	1	[1] PMID: 23057939 [2] PMID: 28464467 [3] PMID: 15742397
	TIMP1	P01033	Metalloproteinase inhibitor 1	-1	[1] PMID: 15588763 [2] PMID: 31614860 [3] PMID: 28501255
	TIMP2	P16035	Metalloproteinase inhibitor 2	-1	[1] PMID: 24518611
	TIMP3	P35625	Metalloproteinase inhibitor 3	-1	[1] PMID: 24518611
	TIMP4	Q99727	Metalloproteinase inhibitor 4	-1	[1] PMID: 24518611
	TLE3	Q04726	Transducin-like enhancer protein 3	-1	[1] PMID: 27669982
	TLR4	O00206	Toll-like receptor 4	1	[1] PMID: 26556710
	TMSB4X	P62328	Thymosin beta-4	1	[1] PMID: 21621326
	TNF	P01375	Tumor necrosis factor	1	[1] PMID: 23965959
	TNFRSF18	Q9Y5U5	Tumor necrosis factor receptor superfamily member 18	1	[1] PMID: 26605342
	TNFRSF4	P43489	Tumor necrosis factor receptor superfamily member 4	1	[1] PMID: 26605342 [2] PMID: 27259331
	TP53	P04637	Cellular tumor antigen p53	-1	[1] PMID: 23965959 [2] PMID: 21672660 [3] PMID: 15588763
	TRAF6	Q9Y4K3	TNF receptor-associated factor 6	-1	[1] PMID: 30806153
	TRPC6	Q9Y210	Short transient receptor potential channel 6	-1	[1] PMID: 26422106
	TRPM4	Q8TD43	Transient receptor potential cation channel subfamily M member 4	-1	[1] PMID: 26422106
	TRPV3	Q8NET8	Transient receptor potential cation channel subfamily V member 3	-1	[1] PMID: 26422106
	TRPV4	Q9HBA0	Transient receptor potential cation channel subfamily V member 4	-1	[1] PMID: 26422106
	TRPV5	Q9NQA5	Transient receptor potential cation channel subfamily V member 5	-1	[1] PMID: 26422106
	TSC1	Q92574	Hamartin	-1	[1] PMID: 31827763
	TSC2	P49815	Tuberin	-1	[1] PMID: 31827763
	TWIST1	Q15672	Twist-related protein 1	1	[1] PMID: 25962181 [2] 26092594
	TWIST2	Q8WVJ9	Twist-related protein 2	1	[1] PMID: 25962181 [2] 26092594
	VEGFA	P15692	Vascular endothelial growth factor A	1	[1] PMID: 19253334 [2] PMID: 24338005 [3] PMID: 23057939 [4] PMID: 28791350
	VEGFB	P49765	Vascular endothelial growth factor B	1	[1] PMID: 23057939 [2] PMID: 24338005
	VEGFC	P49767	Vascular endothelial growth factor C	1	[1] PMID: 23057939 [2] PMID: 24338005 [3] PMID: 28791350
	VEGFD	O43915	Vascular endothelial growth factor D	1	[1] PMID: 23057939 [2] PMID: 24338005
	VIM	P08670	Vimentin	1	[1] PMID: 26092594 [2] PMID: 27072512
	WNT5A	P41221	Protein Wnt-5a	-1	[1] PMID: 27909729
	XBP1	P17861	X-box-binding protein 1	1	[1] PMID: 26742428

## Sheet: S3
	GEO ID	Serie ID	Age	Sex	Cancer stage (AJCC)	T (AJCC)	N (AJCC)	M (AJCC)
	GSM2768854	GSE103340	75	Male	iii
	GSM2768861	GSE103340	82	Female	iii
	GSM2768865	GSE103340	72	Male	iii
	GSM2768866	GSE103340	71	Female	iv
	GSM2768867	GSE103340	71	Male	iv
	GSM2768875	GSE103340	75	Male	iii
	GSM2768873	GSE103340	80	Male	iii
	GSM2772133	GSE103479	84	Female	iii
	GSM2772141	GSE103479	78	Male	iii
	GSM2772145	GSE103479	84	Female	iii
	GSM2772146	GSE103479	72	Male	iii
	GSM2772147	GSE103479	74	Male	iii
	GSM2772164	GSE103479	78	Female	iii
	GSM2772165	GSE103479	85	Male	iii
	GSM2772176	GSE103479	81	Male	iii
	GSM2772191	GSE103479	84	Female	iii
	GSM2772192	GSE103479	84	Female	iii
	GSM2772197	GSE103479	84	Male	iii
	GSM2772199	GSE103479	75	Male	iii
	GSM2772204	GSE103479	77	Female	iii
	GSM2772207	GSE103479	83	Female	iii
	GSM2772218	GSE103479	86	Female	iii
	GSM2772222	GSE103479	71	Male	iii
	GSM2772228	GSE103479	84	Female	iii
	GSM2772233	GSE103479	77	Female	iii
	GSM2772125	GSE103479	77	Female	iii
	GSM2772173	GSE103479	78	Female	iii
	GSM2772219	GSE103479	84	Male	iii
	GSM2772264	GSE103479	86	Male	iii
	GSM2772735	GSE103512	76	Male	iv
	GSM2772737	GSE103512	77	Female	iv
	GSM2772738	GSE103512	80	Female	iv
	GSM2772741	GSE103512	77	Female	iv
	GSM2772743	GSE103512	73	Male	iv
	GSM2772746	GSE103512	70	Female	iv
	GSM2772747	GSE103512	74	Male	iv
	GSM2772749	GSE103512	85	Female	iv
	GSM2772752	GSE103512	79	Male	iv
	GSM2772753	GSE103512	75	Male	iv
	GSM2772762	GSE103512	75	Male	iv
	GSM2772765	GSE103512	85	Female	iv
	GSM2772769	GSE103512	75	Female	iv
	GSM2772771	GSE103512	75	Female	iv
	GSM2772776	GSE103512	74	Male	iv
	GSM2772778	GSE103512	78	Female	iv
	GSM2772779	GSE103512	70	Male	iv
	GSM2772780	GSE103512	80	Female	iv
	GSM2772783	GSE103512	85	Male	iv
	GSM2772784	GSE103512	74	Female	iv
	GSM2772759	GSE103512	72	Male	iv
	GSM2772768	GSE103512	77	Female	iv
	GSM324722	GSE12945	81	Female		iii	i
	GSM324729	GSE12945	82	Male		iii	ii
	GSM324740	GSE12945	80	Male		iii	ii
	GSM324752	GSE12945	76	Male		iii	ii
	GSM324760	GSE12945	70	Male		iii	i
	GSM324761	GSE12945	70	Male		ii	i
	GSM324765	GSE12945	70	Male		iii	ii
	GSM324769	GSE12945	74	Male		iii	i
	GSM324772	GSE12945	84	Male		iii	ii	0
	GSM358481	GSE14333	83	Female	iii			0
	GSM358484	GSE14333	74	Male	iii			i
	GSM358502	GSE14333	78	Female	iii
	GSM358507	GSE14333	78	Female	iii
	GSM358522	GSE14333	83	Female	iii
	GSM358545	GSE14333	84	Female	iii
	GSM358551	GSE14333	72	Female	iii
	GSM358553	GSE14333	77	Female	iii
	GSM358554	GSE14333	79	Female	iii
	GSM358557	GSE14333	73	Male	iii
	GSM358560	GSE14333	77	Female	iii
	GSM358563	GSE14333	77	Male	iii
	GSM358566	GSE14333	82	Female	iii
	GSM358569	GSE14333	81	Male	iii
	GSM358575	GSE14333	88	Male	iv
	GSM358577	GSE14333	82	Female	iv
	GSM358584	GSE14333	72	Female	iv
	GSM358585	GSE14333	82	Female	iv			0
	GSM358603	GSE14333	73	Male	iv			i
	GSM358605	GSE14333	82	Female	iv
	GSM358612	GSE14333	79	Male	iv
	GSM358615	GSE14333	79	Male	iv
	GSM358620	GSE14333	76	Female	iv
	GSM358622	GSE14333	81	Female	iv
	GSM358623	GSE14333	84	Male	iv
	GSM358625	GSE14333	79	Male	iv
	GSM358627	GSE14333	73	Male	iv
	GSM358550	GSE14333	73	Male	iii
	GSM358555	GSE14333	83	Male	iii
	GSM38487	GSE2138	83	Female	iii
	GSM38632	GSE2138	83	Female	iii
	GSM38652	GSE2138	73	Male	iii
	GSM38656	GSE2138	70	Male	iv
	GSM543124	GSE21815	80	Male	iii
	GSM543135	GSE21815	77	Female	iii
	GSM543142	GSE21815	70	Female	iii
	GSM543198	GSE21815	77	Male	iv
	GSM543203	GSE21815	79	Female	iii
	GSM543207	GSE21815	71	Female	iv
	GSM543208	GSE21815	80	Female	iv
	GSM543209	GSE21815	78	Male	iv
	GSM543212	GSE21815	75	Male	iv
	GSM543215	GSE21815	76	Female	iv
	GSM543216	GSE21815	82	Female	iii
	GSM543219	GSE21815	80	Male	iii
	GSM543220	GSE21815	74	Male	iv
	GSM543225	GSE21815	79	Male	iv
	GSM543228	GSE21815	79	Female	iv
	GSM543230	GSE21815	78	Male	iv
	GSM543231	GSE21815	82	Male	iii
	GSM543232	GSE21815	79	Male	iv
	GSM543234	GSE21815	78	Male	iii
	GSM543240	GSE21815	75	Male	iii
	GSM543243	GSE21815	79	Female	iv
	GSM543245	GSE21815	79	Male	iv
	GSM543248	GSE21815	71	Male	iii
	GSM543251	GSE21815	71	Male	iii
	GSM543141	GSE21815	75	Female		ii	i
	GSM543182	GSE21815	74	Male		iv	ii
	GSM543190	GSE21815	78	Male		iii	0
	GSM543146	GSE21815	79	Female		iii	i
	GSM543181	GSE21815	85	Female		iii	i
	GSM543195	GSE21815	71	Male		iii	i
	GSM615924	GSE25071	79	Male	iii
	GSM615932	GSE25071	78	Male	iii
	GSM615936	GSE25071	83	Male	iii
	GSM615942	GSE25071	83	Male	iii
	GSM615949	GSE25071	83	Male	iii
	GSM615956	GSE25071	74	Female	iv
	GSM721720	GSE25071	71	Male	iii
	GSM864976	GSE35279	73	Female	iii
	GSM864982	GSE35279	78	Male	iii
	GSM929589	GSE37892	71	Female	iii
	GSM929594	GSE37892	72	Male	iii
	GSM929601	GSE37892	76	Male	iii
	GSM929603	GSE37892	78	Male	iii
	GSM929605	GSE37892	73	Male	iii
	GSM929611	GSE37892	73	Female	iii
	GSM929612	GSE37892	73	Female	iii
	GSM929614	GSE37892	72	Female	iii
	GSM929615	GSE37892	70	Female	iii
	GSM929617	GSE37892	78	Female	iii
	GSM929622	GSE37892	79	Female	iii
	GSM929500	GSE37892	74	Male	iii
	GSM929513	GSE37892	72	Female	iii
	GSM929526	GSE37892	78	Male	iii
	GSM929527	GSE37892	71	Female	iii
	GSM929576	GSE37892	76	Male	iii
	GSM955471	GSE39084	79	Male	iii
	GSM955472	GSE39084	75	Male	iii
	GSM955488	GSE39084	72	Male	iii
	GSM955489	GSE39084	74	Male	iii
	GSM955492	GSE39084	76	Female	iii
	GSM955493	GSE39084	71	Male	iii
	GSM955494	GSE39084	77	Male	iii
	GSM955499	GSE39084	71	Male	iv
	GSM955503	GSE39084	74	Male	iv
	GSM955504	GSE39084	75	Female	iv
	GSM955505	GSE39084	86	Female	iv
	GSM955469	GSE39084	76	Male	iii
	GSM972479	GSE39582	79	Male	iii
	GSM972497	GSE39582	77	Female	iii
	GSM972501	GSE39582	76	Female	iii
	GSM972507	GSE39582	83	Female	iii
	GSM972513	GSE39582	85	Male	iii
	GSM972518	GSE39582	82	Female	iii
	GSM972134	GSE39582	74	Male	iii
	GSM972142	GSE39582	86	Female	iii
	GSM972168	GSE39582	76	Male	iii
	GSM972171	GSE39582	70	Female	iii
	GSM972175	GSE39582	83	Female	iii
	GSM972176	GSE39582	85	Female	iii
	GSM972213	GSE39582	71	Female	iv
	GSM972214	GSE39582	88	Female	iv
	GSM972217	GSE39582	73	Male	iv
	GSM972218	GSE39582	75	Female	iv
	GSM972220	GSE39582	81	Male	iii
	GSM972245	GSE39582	77	Male	iv
	GSM972261	GSE39582	79	Female	iii
	GSM972301	GSE39582	74	Male	iii
	GSM972302	GSE39582	79	Male	iii
	GSM972305	GSE39582	82	Female	iii
	GSM972308	GSE39582	79	Female	iii
	GSM972310	GSE39582	80	Female	iii
	GSM972314	GSE39582	86	Female	iii
	GSM972346	GSE39582	82	Female	iii
	GSM972350	GSE39582	84	Female	iii
	GSM972390	GSE39582	87	Male	iii
	GSM972394	GSE39582	81	Male	iii
	GSM972419	GSE39582	85	Female	iii
	GSM972420	GSE39582	83	Male	iii
	GSM972433	GSE39582	85	Male	iii
	GSM971988	GSE39582	77	Female	iv
	GSM972337	GSE39582	80	Female	iii
	GSM972345	GSE39582	83	Male	iii
	GSM972504	GSE39582	80	Male	iii
	GSM1012297	GSE41258	78	Male	iii
	GSM1012310	GSE41258	70	Female	iii
	GSM1012316	GSE41258	70	Male	iv
	GSM1012320	GSE41258	73	Female	iii
	GSM1012324	GSE41258	75	Male	iv
	GSM1012326	GSE41258	71	Male	iv
	GSM1012331	GSE41258	77	Female	iv
	GSM1012344	GSE41258	74	Male	iii
	GSM1012363	GSE41258	73	Male	iii
	GSM1012370	GSE41258	70	Male	iv
	GSM1012371	GSE41258	81	Female	iii
	GSM1012393	GSE41258	71	Female	iv
	GSM1012396	GSE41258	74	Male	iv
	GSM1012399	GSE41258	76	Male	iv
	GSM1012400	GSE41258	70	Male	iii
	GSM1012455	GSE41258	77	Female	iv
	GSM1012468	GSE41258	70	Female	iii
	GSM1012489	GSE41258	78	Male	iv
	GSM1012491	GSE41258	78	Male	iv
	GSM1012500	GSE41258	75	Female	iii
	GSM1012536	GSE41258	71	Male	iv
	GSM1012538	GSE41258	85	Female	iv
	GSM1012542	GSE41258	77	Male	iii
	GSM1012544	GSE41258	77	Female	iii
	GSM1012565	GSE41258	84	Female	iii
	GSM1012567	GSE41258	78	Female	iii
	GSM1012570	GSE41258	82	Male	iv
	GSM1012583	GSE41258	77	Male	iii
	GSM1012591	GSE41258	75	Male	iii
	GSM1012595	GSE41258	70	Male	iv
	GSM1012597	GSE41258	80	Female	iii
	GSM1012629	GSE41258	70	Male	iv
	GSM1012305	GSE41258	70	Male	iii
	GSM1012358	GSE41258	80	Female	iii
	GSM1012395	GSE41258	77	Male	iii
	GSM1012461	GSE41258	78	Male	iii
	GSM1012490	GSE41258	78	Male	iv
	GSM1012616	GSE41258	74	Female	iii
	GSM1012624	GSE41258	73	Female	iii
	GSM1012639	GSE41258	77	Female	iv
	GSM1021185	GSE41657	70	Female		iii	i
	GSM1021188	GSE41657	76	Female		ii	i
	GSM1021192	GSE41657	74	Male		iv	i
	GSM1021194	GSE41657	70	Male		iii	i
	GSM1198048	GSE49355	70	Male		iii	ii
	GSM1198007	GSE49355	71	Male		iii	ii
	GSM1282765	GSE53127	77	Male	iv
	GSM1282766	GSE53127	70	Female	iii
	GSM1282776	GSE53127	73	Male	iv
	GSM1282778	GSE53127	72	Female	iv
	GSM1525219	GSE62321	71	Male		iii	ii
	GSM1525233	GSE62321	70	Male		iii	ii
	GSM1553378	GSE63596	80	Female	iv
	GSM1553381	GSE63596	73	Female	iv
	GSM1553382	GSE63596	75	Male	iv
	GSM1875903	GSE72968	81	Male		iv	ii
	GSM1875944	GSE72968	71	Male		iv	i
	GSM1875945	GSE72968	84	Female		iv	i
	GSM1875946	GSE72968	74	Male		iii	i
	GSM1875951	GSE72968	84	Male		iii	ii
	GSM1875954	GSE72968	78	Female		iii	i
	GSM1875956	GSE72968	73	Female		iii	i
	GSM1875959	GSE72968	70	Female		iv	ii
	GSM1876005	GSE72969	71	Female		iii	i
	GSM1876009	GSE72969	80	Male		iv	ii
	GSM1876011	GSE72969	77	Female		iii	i
	GSM1876015	GSE72969	74	Female		iv	ii
	GSM1876016	GSE72969	75	Female		iii	ii
	GSM1875966	GSE72969	80	Male		iv	i
	GSM1875971	GSE72969	75	Female		iii	i
	GSM1875977	GSE72969	74	Male		ii	ii
	GSM1875978	GSE72969	79	Male		iii	ii
	GSM1875984	GSE72969	74	Female		iii	i
	GSM1875976	GSE72969	71	Male		ii	ii
	GSM1875980	GSE72969	70	Male		iv	ii
	GSM1875989	GSE72969	73	Male		iv	i
	GSM1891683	GSE73360	75	Female	iii
	GSM1891694	GSE73360	75	Male	iv
	GSM1891701	GSE73360	81	Male	iii
	GSM1891724	GSE73360	79	Male	iii
	GSM1891725	GSE73360	79	Male	iii
	GSM1891727	GSE73360	84	Female	iii
	GSM1891729	GSE73360	81	Female	iii
	GSM1891732	GSE73360	73	Male	iii
	GSM1891726	GSE73360	84	Female	iii
	GSM1891730	GSE73360	81	Female	iii
	GSM1949238	GSE75315	82	Female	iii
	GSM1949239	GSE75315	85	Female	iii
	GSM1949240	GSE75315	75	Female	iii
	GSM1949241	GSE75315	70	Male	iii
	GSM1949242	GSE75315	79	Female	iii
	GSM1949243	GSE75315	81	Female	iii
	GSM1949246	GSE75315	75	Male	iii
	GSM1949247	GSE75315	71	Male	iii
	GSM1949248	GSE75315	75	Male	iii
	GSM1949249	GSE75315	83	Female	iii
	GSM1949251	GSE75315	78	Male	iii
	GSM1949259	GSE75315	76	Male	iii
	GSM1949265	GSE75315	76	Male	iii
	GSM1949266	GSE75315	74	Male	iii
	GSM1949267	GSE75315	75	Male	iii
	GSM1949270	GSE75315	77	Male	iii
	GSM1949275	GSE75315	74	Male	iii
	GSM1949278	GSE75315	72	Female	iii			0
	GSM1949279	GSE75315	79	Female	iii			0
	GSM1949285	GSE75315	79	Female	iii
	GSM1949289	GSE75315	88	Male	iii			i
	GSM1949295	GSE75315	71	Male	iii			0
	GSM1949296	GSE75315	76	Female	iii			0
	GSM1949300	GSE75315	72	Female	iii			i
	GSM1949305	GSE75315	74	Male	iii			0
	GSM1949310	GSE75315	76	Male	iii			0
	GSM1949315	GSE75315	74	Male	iii
	GSM1949316	GSE75315	70	Female	iii
	GSM1949318	GSE75315	72	Male	iii
	GSM1949322	GSE75315	83	Female	iii
	GSM1949323	GSE75315	75	Male	iii
	GSM1949326	GSE75315	70	Male	iii
	GSM1949327	GSE75315	80	Female	iii
	GSM1949330	GSE75315	70	Male	iii
	GSM1949332	GSE75315	84	Male	iii
	GSM1949337	GSE75315	76	Female	iii
	GSM1949342	GSE75315	88	Male	iii
	GSM1949344	GSE75315	85	Male	iii
	GSM1949345	GSE75315	74	Female	iii
	GSM1949347	GSE75315	74	Female	iii
	GSM1949349	GSE75315	79	Female	iii
	GSM1949352	GSE75315	81	Male	iii
	GSM1949356	GSE75315	77	Female	iii
	GSM1949357	GSE75315	85	Male	iii
	GSM1949363	GSE75315	79	Female	iii
	GSM1949364	GSE75315	76	Male	iii
	GSM1949365	GSE75315	80	Male	iii
	GSM1949366	GSE75315	70	Female	iii
	GSM1949367	GSE75315	79	Female	iii
	GSM1949369	GSE75315	83	Male	iii			0
	GSM1949370	GSE75315	73	Male	iii			0
	GSM1949371	GSE75315	76	Female	iii			0
	GSM1949372	GSE75315	77	Female	iii			0
	GSM1949381	GSE75315	82	Female	iii
	GSM1949383	GSE75315	75	Male	iii
	GSM1949384	GSE75315	86	Female	iii
	GSM1949386	GSE75315	76	Female	iii
	GSM1949390	GSE75315	82	Female	iii
	GSM1949394	GSE75315	75	Female	iii
	GSM1949396	GSE75315	70	Male	iii
	GSM1949400	GSE75315	73	Female	iii
	GSM1949404	GSE75315	77	Male	iii
	GSM1949407	GSE75315	73	Male	iii
	GSM1949408	GSE75315	79	Female	iii
	GSM1949409	GSE75315	83	Male	iii
	GSM1949411	GSE75315	77	Female	iii
	GSM1949412	GSE75315	80	Male	iii
	GSM1949416	GSE75315	78	Male	iii
	GSM1949418	GSE75315	72	Female	iii
	GSM1949419	GSE75315	81	Female	iii
	GSM1949420	GSE75315	80	Female	iv
	GSM1949421	GSE75315	83	Male	iii
	GSM1949424	GSE75315	88	Female	iii
	GSM1949426	GSE75315	80	Female	iii
	GSM1949430	GSE75315	72	Female	iii
	GSM1949431	GSE75315	71	Male	iii
	GSM1949432	GSE75315	78	Male	iii
	GSM1949434	GSE75315	72	Male	iii
	GSM1949437	GSE75315	72	Female	iii
	GSM1949444	GSE75315	81	Male	iii
	GSM1949445	GSE75315	85	Male	iii
	GSM1949272	GSE75315	81	Female	iii
	GSM1949283	GSE75315	74	Male	iii
	GSM1949294	GSE75315	75	Male	iii
	GSM1949302	GSE75315	77	Male	iii
	GSM1949374	GSE75315	74	Male	iii
	GSM1949382	GSE75315	71	Female	iii
	GSM1949438	GSE75315	77	Female	iii
	GSM1949385	GSE75315	71	Male	iv
	GSM1949389	GSE75315	72	Male	iii
	GSM1949449	GSE75316	75	Male	iii			0
	GSM1949456	GSE75316	74	Male	iii
	GSM1949464	GSE75316	72	Female	iii
	GSM1949478	GSE75316	84	Male	iv
	GSM1949482	GSE75316	79	Male	iv
	GSM1949493	GSE75316	79	Male	iv
	GSM1949495	GSE75316	83	Male	iii
	GSM1949505	GSE75316	73	Male	iii
	GSM1949450	GSE75316	83	Female	iii
	GSM1949468	GSE75316	79	Female	iii
	GSM1949499	GSE75316	75	Female	iv
	GSM1949507	GSE75316	79	Male	iv
	GSM2051762	GSE77434	88	Male		iii	i
	GSM2051779	GSE77434	75	Male		iii	i
	GSM2051760	GSE77434	88	Female		iii	i
	GSM2255452	GSE84984	73	Male	iii
	GSM2255448	GSE84984	76	Female	iii
	GSM2255453	GSE84984	73	Male	iii
	GSM2358473	GSE89076	84	Female	iii
	GSM2358474	GSE89076	76	Male	iii
	GSM2358478	GSE89076	81	Male	iii
	GSM2358485	GSE89076	83	Male	iii
	GSM2358489	GSE89076	71	Male	iv
	GSM2358492	GSE89076	82	Female	iv
	GSM2358495	GSE89076	77	Female	iv			0
	GSM2358497	GSE89076	77	Male	iv			0
	GSM2358500	GSE89076	82	Female	iv			0

## Sheet: S4
	GEO ID	Serie ID	Age	Sex
	GSM1198050	GSE49355	70	Male
	GSM1525200	GSE62321	72	Male
	GSM1525213	GSE62321	70	Male
	GSM2051761	GSE77434	88	Male
	GSM2051763	GSE77434	74	Male
	GSM2051767	GSE77434	77	Male
	GSM2051770	GSE77434	70	Male
	GSM2051778	GSE77434	75	Male
	GSM2051781	GSE77434	78	Male
	GSM2772792	GSE103512	75	Male
	GSM2772798	GSE103512	78	Female
	GSM2772803	GSE103512	80	Female
	GSM1012306	GSE41258	70	Male
	GSM1012327	GSE41258	71	Male
	GSM1012333	GSE41258	77	Female
	GSM1012340	GSE41258	75	Male
	GSM1012345	GSE41258	74	Male
	GSM1012359	GSE41258	80	Female
	GSM1012550	GSE41258	80	Female
	GSM1012554	GSE41258	71	Female
	GSM1012563	GSE41258	73	Female
	GSM1012568	GSE41258	78	Female
	GSM1012585	GSE41258	79	Male
	GSM1012592	GSE41258	75	Male
	GSM1012621	GSE41258	85	Female
	GSM1012625	GSE41258	80	Male
	GSM1012630	GSE41258	70	Male
	GSM1012640	GSE41258	77	Female
	GSM2358437	GSE89076	73	Female
	GSM2358445	GSE89076	71	Female
	GSM2358453	GSE89076	84	Male
	GSM2358484	GSE89076	83	Male
	GSM2358488	GSE89076	71	Male
	GSM2358491	GSE89076	82	Female
	GSM2358496	GSE89076	77	Male
	GSM2358501	GSE89076	84	Female
	GSM2358502	GSE89076	76	Male
	GSM2358505	GSE89076	81	Male
	GSM2358512	GSE89076	80	Female
	GSM2358516	GSE89076	82	Female
	GSM1198003	GSE49355	72	Male
	GSM2051765	GSE77434	72	Male
	GSM1012537	GSE41258	71	Male
	GSM1012581	GSE41258	81	Female
	GSM2358443	GSE89076	84	Female
	GSM2358447	GSE89076	79	Male
	GSM2358458	GSE89076	74	Male
	GSM2358477	GSE89076	81	Male
	GSM2358494	GSE89076	77	Female

## Sheet: S5
Note: Drug OS values are the estimate the survival benefit attributable to each treatment. Survival data for untreated mCRC patients obtained from placebo treated populations has been deduced.	Drug/Feature	Overall Survival (months)	References
	Cetuximab	3.6	(Sastre et al.)	doi: 10.1016/j.critrevonc.2009.11.005
	Regorafenib	8.5	(Carrato et al.)	doi: 10.1186/s12885-019-5753-7
	Bevacizumab	3.9	(Cunningham et al.)	doi: 10.1016/S1470-2045(13)70154-2
	Capecitabine	9.3	(Cunningham et al.)	doi: 10.1016/S1470-2045(13)70154-2
	Irinotecan	9	(Sanli et al.)	doi: 10.1159/000092992
	Placebo	7.5	(Scheithauer et al.)	doi: 10.1136/bmj.306.6880.752
		5	(Ho et al.)	doi: 10.3816/ccc.2005.n.040

## Sheet: S6
	Protein name	UniProt ID	T statistic value	Welch's t-test p-value	FDR	Mean normalized expression of mCRC patients	Mean normalized expression oh healthy samples
	EPB41L3	Q9Y2J2	-15.5499	6.16294e-27	4.4367e-23	-0.108466	0.532179
	CCT3	P49368	15.3331	5.09058e-26	1.83235e-22	0.159721	-0.227132
	TBC1D31	Q96DN5	14.3671	2.4198e-25	5.80671e-22	0.0642904	-0.331483
	UCKL1	Q9NWZ5	14.4994	1.55752e-24	2.80315e-21	0.112637	-0.257229
	ITSN2	Q9NZM3	-13.6195	5.41856e-24	7.80165e-21	-0.0727108	0.139414
	PTGES3	Q15185	13.8344	1.13291e-23	1.3593e-20	0.31924	-0.0284982
	BZW2	Q9Y6E2	14.7622	1.38301e-23	1.42233e-20	0.0639174	-0.389326
	PLCL2	Q9UPR0	-13.6963	8.13288e-23	7.31857e-20	-0.00951584	0.411505
	MED15	Q96RN5	-12.2127	1.1141e-22	8.91155e-20	-0.0578516	0.234269
	CCT6A	P40227	14.0999	2.91061e-22	2.09535e-19	0.0992608	-0.308856
	RGL1	Q9NZL6	-12.1791	7.18618e-22	4.70303e-19	-0.0575339	0.317589
	RRP1B	Q14684	12.9739	1.1106e-21	6.6627e-19	0.0439637	-0.2663
	ANKLE2	Q86XL3	13.58	1.35051e-21	7.47873e-19	0.0598204	-0.237787
	CDH3	P22223	14.9008	1.69211e-21	8.18384e-19	0.0761328	-1.04025
	PLSCR4	Q9NRQ2	-12.3548	1.7052e-21	8.18384e-19	0.0626851	0.493331
	CTDSP1	Q9GZU7	-12.3509	3.87352e-21	1.74284e-18	0.0257138	0.27199
	WT1	P19544	11.6619	4.69824e-21	1.98957e-18	0.117455	-0.230046
	CHEK2	O96017	12.4487	5.09028e-21	2.03583e-18	0.0741671	-0.315713
	GSTM2	P28161	-13.2392	5.97081e-21	2.26231e-18	-0.143438	0.334037
	L3MBTL1	Q9Y468	12.2492	7.96542e-21	2.86715e-18	0.0609227	-0.234183
	GAK	O14976	-13.7207	1.25825e-20	4.3134e-18	0.0127321	0.433444
	KRT23	Q9C075	12.0804	1.43963e-20	4.71088e-18	0.251425	-0.676805
	CAPRIN1	Q14444	11.6718	1.53294e-20	4.79809e-18	0.116087	-0.079505
	SMCHD1	A6NHR9	-11.9114	2.19429e-20	6.07565e-18	-0.0374995	0.285327
	HSP90AA1	P07900	11.6653	2.15852e-20	6.07565e-18	0.493662	0.104528
	DBF4	Q9UBU7	12.5558	2.05031e-20	6.07565e-18	0.0447947	-0.319919
	POLR1D	P0DPB5	12.8	2.91349e-20	7.4908e-18	0.0434735	-0.375999
	POLR1D	P0DPB6	12.8	2.91349e-20	7.4908e-18	0.0434735	-0.375999
	IL4R	P24394	-11.9563	3.51402e-20	8.72324e-18	-0.052088	0.208043
	HPGD	P15428	-11.6303	4.44413e-20	1.06644e-17	-0.107394	0.470226
	IL6R	P08887	-12.6174	5.3194e-20	1.20054e-17	-0.144161	0.334817
	EIF3B	P55884	13.5173	5.33649e-20	1.20054e-17	0.109994	-0.284322
	RNF43	Q68DV7	12.8579	6.78916e-20	1.48107e-17	0.227398	-0.44279
	PUS7	Q96PZ0	13.3969	7.34273e-20	1.55471e-17	-0.0166862	-0.662939
	RNF220	Q5VTB9	11.1001	8.5301e-20	1.70578e-17	0.028273	-0.247077
	USP7	Q93009	11.3181	8.52945e-20	1.70578e-17	0.10043	-0.15794
	PRKACB	P22694	-11.9393	1.28243e-19	2.4952e-17	-0.0634261	0.54151
	PRDM2	Q13029	-11.1012	1.58767e-19	3.0078e-17	-0.0847765	0.13592
	BOP1	Q14137	13.7988	2.71929e-19	5.01953e-17	0.130781	-0.486929
	NDRG2	Q9UN36	-11.2469	3.82205e-19	6.87873e-17	-0.114129	0.146576
	CACFD1	Q9UGQ2	-10.2762	4.10556e-19	7.20876e-17	-0.0170974	0.187853
	GTF3A	Q92664	12.2518	5.26501e-19	9.02448e-17	0.127974	-0.337132
	MCM10	Q7L590	12.5193	6.60622e-19	1.106e-16	0.0381789	-0.473833
	MOSPD3	O75425	11.9931	7.00016e-19	1.14532e-16	0.126508	-0.21445
	SOX30	O94993	10.5461	1.10758e-18	1.77188e-16	-0.0141298	-0.281119
	CDK5	Q00535	11.4926	1.14484e-18	1.79168e-16	0.0664107	-0.261772
	CITED2	Q99967	-11.1393	1.61044e-18	2.46672e-16	-0.070123	0.249568
	KPNB1	Q14974	11.7351	1.77124e-18	2.6565e-16	0.12929	-0.125114
	PPARGC1A	Q9UBK2	-11.8613	1.85322e-18	2.72271e-16	-0.00358721	0.568487
	TEX2	Q8IWB9	-11.3534	2.08529e-18	3.00239e-16	0.0112401	0.309636
	ETV4	P43268	12.7809	2.20208e-18	3.10839e-16	0.164314	-0.684177
	PSMA7	O14818	11.9783	2.5148e-18	3.48154e-16	0.109566	-0.246881
	ATP2B1	P20020	-10.995	6.95773e-18	9.4507e-16	-0.0903038	0.208834
	FYCO1	Q9BQS8	-11.9623	9.38755e-18	1.2515e-15	-0.0643547	0.311258
	CCT2	P78371	11.4657	9.77133e-18	1.25614e-15	0.262084	-0.0685339
	SCN11A	Q9UI33	-10.7536	9.6049e-18	1.25614e-15	-0.20424	0.0993507
	TRAK1	Q9UPV9	-10.9327	1.15619e-17	1.46024e-15	-0.0952523	0.167078
	MATN2	O00339	-11.6578	1.2237e-17	1.51887e-15	-0.131213	0.545102
	TNFSF10	P50591	-11.6871	1.25902e-17	1.53621e-15	-0.0527111	0.405755
	ETFDH	Q16134	-11.8877	1.31225e-17	1.57448e-15	-0.0646807	0.490679
	ADAR	P55265	10.3511	1.35653e-17	1.57511e-15	0.130846	-0.106793
	JAG2	Q9Y219	11.4552	1.35307e-17	1.57511e-15	0.164264	-0.246958
	FMR1	Q06787	9.97565	2.30531e-17	2.63427e-15	0.0808917	-0.163542
	CCT5	P48643	10.8307	2.4219e-17	2.72426e-15	0.116571	-0.190878
	SNRK	Q9NRH2	-11.4041	2.48888e-17	2.75653e-15	-0.0412889	0.266288
	G6PD	P11413	11.1938	3.00194e-17	3.27439e-15	-0.0359526	-0.408787
	NDEL1	Q9GZM8	-11.1321	3.548e-17	3.81225e-15	0.0301382	0.334874
	TUFT1	Q9NNX1	10.3722	6.3667e-17	6.74028e-15	0.170077	-0.161916
	CCT7	Q99832	10.964	7.28035e-17	7.59583e-15	0.176999	-0.281891
	SMOX	Q9NWM0	11.1284	7.9263e-17	8.15163e-15	-0.00594403	-0.450187
	DHRS11	Q6UWP2	-11.8675	8.11648e-17	8.22966e-15	-0.0968901	0.736674
	RPN2	P04844	11.0335	9.29035e-17	9.28906e-15	0.359428	0.00237829
	RUNDC3B	Q96NL0	-10.7305	9.99308e-17	9.72165e-15	-0.0261663	0.489003
	RPAP3	Q9H6T3	10.7112	9.95759e-17	9.72165e-15	-0.0111978	-0.368539
	NUP85	Q9BW27	10.7661	1.02122e-16	9.80232e-15	-0.0335978	-0.31152
	UGGT2	Q9NYU1	10.6065	1.12787e-16	1.06836e-14	0.0424798	-0.313954
	MINDY3	Q9H8M7	-10.2209	1.29348e-16	1.20932e-14	-0.0588931	0.272644
	PRMT3	O60678	10.6991	1.44494e-16	1.31991e-14	-0.00174505	-0.409406
	NCOR1	O75376	-10.6754	1.44844e-16	1.31991e-14	-0.0271659	0.182135
	KIAA0513	O60268	-10.6868	1.61831e-16	1.45628e-14	-0.116166	0.286678
	NAA60	Q9H7X0	-10.5966	1.68592e-16	1.49839e-14	-0.0410293	0.236023
	FNBP1	Q96RU3	-10.9783	2.24792e-16	1.97351e-14	-0.0553101	0.329934
	RBM22	Q9NW64	-9.75464	2.54448e-16	2.20695e-14	-0.0123326	0.2446
	ANKRD12	Q6UB98	-10.4948	2.58501e-16	2.21541e-14	-0.00571798	0.285572
	PPP2R3A	Q06190	-11.3006	2.81934e-16	2.38782e-14	-0.0809381	0.416173
	YWHAZ	P63104	10.4365	2.98167e-16	2.49594e-14	0.185544	-0.104421
	ZNF574	Q6ZN55	10.0928	3.02831e-16	2.50584e-14	-0.029855	-0.303113
	ME2	P23368	-10.7553	3.20779e-16	2.62419e-14	-0.00112818	0.431507
	IRAK1	P51617	10.8338	3.64829e-16	2.95102e-14	0.0536068	-0.270582
	CIRBP	Q14011	-10.604	4.09275e-16	3.23795e-14	0.114484	0.402896
	SLC35C2	Q9NQQ7	9.98779	4.09297e-16	3.23795e-14	-0.00880264	-0.248831
	MCM7	P33993	11.0212	4.48949e-16	3.51302e-14	0.163384	-0.211204
	HAUS7	Q99871	10.2541	4.65691e-16	3.60485e-14	0.0619351	-0.185707
	ABCA8	O94911	-11.6411	5.45956e-16	4.18121e-14	-0.105639	0.765122
	MARK3	P27448	-9.99446	5.81152e-16	4.40391e-14	0.00336351	0.244516
	AOC2	O75106	10.3016	7.1748e-16	5.38035e-14	0.110411	-0.228951
	DOT1L	Q8TEK3	9.9246	7.29206e-16	5.41191e-14	0.0224465	-0.226231
	WDR91	A4D1P6	9.93433	7.53237e-16	5.53322e-14	0.0277513	-0.234508
	CCT8	P50990	10.5628	8.89421e-16	6.46762e-14	0.0768295	-0.195719
	HSPH1	Q92598	10.9918	9.72271e-16	6.99938e-14	0.131239	-0.455175
	CALCA	P01258	10.4966	1.00541e-15	7.02716e-14	-0.0283389	-0.356156
	CALCA	P06881	10.4966	1.00541e-15	7.02716e-14	-0.0283389	-0.356156
	CLCA4	Q14CN2	-10.8235	9.94833e-16	7.02716e-14	-0.240726	1.10949
	SSBP2	P81877	-10.0186	1.24506e-15	8.61848e-14	-0.0291717	0.2913
	LSM14B	Q9BX40	10.4075	1.26351e-15	8.66288e-14	0.0743485	-0.205655
	LAT	O43561	-10.4644	1.31053e-15	8.87009e-14	0.0101195	0.365188
	TRAM1	Q15629	9.98623	1.31838e-15	8.87009e-14	0.177308	-0.148975
	CDHR5	Q9HBB8	-10.6363	1.47776e-15	9.8504e-14	-0.0907404	0.539299
	WEE1	P30291	10.5466	1.92778e-15	1.27322e-13	0.0886179	-0.349204
	CEMIP	Q8WUJ3	10.5894	1.97569e-15	1.293e-13	0.128765	-0.656914
	POLD4	Q9HCU8	-10.5111	2.27383e-15	1.47471e-13	-0.0861596	0.331177
	MTX1	Q13505	9.76274	2.36456e-15	1.50641e-13	0.0944891	-0.168774
	REXO5	Q96IC2	10.1245	2.3521e-15	1.50641e-13	-0.0196395	-0.311367
	SLC66A3	Q8N755	9.64597	2.51616e-15	1.58893e-13	0.0363616	-0.256007
	TMC6	Q7Z403	10.2335	2.66102e-15	1.6658e-13	-0.0122329	-0.300048
	KLF4	O43474	-10.6475	3.34067e-15	2.05551e-13	-0.0561876	0.62969
	LRP8	Q14114	10.4502	3.32167e-15	2.05551e-13	0.105082	-0.384026
	STIP1	P31948	10.4257	3.43083e-15	2.0931e-13	0.150434	-0.250143
	SRP9	P49458	8.99135	3.50444e-15	2.10237e-13	0.257713	-0.00312422
	CSNK1G1	Q9HCP0	9.86311	3.48862e-15	2.10237e-13	0.0464039	-0.210684
	SPAG16	Q8N0X2	-9.23765	3.79306e-15	2.25672e-13	-0.18061	0.086786
	POU4F1	Q01851	9.34895	3.9892e-15	2.35396e-13	0.064262	-0.207828
	SNRPD2	P62316	10.0155	4.07113e-15	2.38277e-13	0.161161	-0.188687
	JAM2	P57087	-10.1018	4.38813e-15	2.54759e-13	-0.112632	0.293328
	PSMC3IP	Q9P2W1	10.0493	4.68084e-15	2.69579e-13	0.113162	-0.184785
	BUB3	O43684	9.43036	4.99148e-15	2.84462e-13	0.144221	-0.0569059
	PRICKLE3	O43900	10.1227	5.01829e-15	2.84462e-13	0.103588	-0.258281
	ABCA6	Q8N139	-10.1543	5.3631e-15	3.01632e-13	0.0272036	0.407184
	TOX4	O94842	-9.28341	5.5234e-15	3.0824e-13	-0.0761688	0.0925756
	EHHADH	Q08426	-10.2852	5.61524e-15	3.10955e-13	-0.178578	0.311626
	RUVBL2	Q9Y230	10.2299	5.66033e-15	3.11059e-13	0.125954	-0.15073
	PSAT1	Q9Y617	9.96742	5.98023e-15	3.26149e-13	0.141571	-0.446355
	PDCD4	Q53EL6	-10.495	6.02711e-15	3.26234e-13	-0.0257024	0.491541
	MAD1L1	Q9Y6D9	9.94266	6.09878e-15	3.2765e-13	0.100988	-0.232568
	TEAD4	Q15561	10.1352	6.76701e-15	3.60857e-13	0.0614357	-0.363386
	ARRB1	P49407	-9.94692	8.35938e-15	4.42494e-13	-0.072644	0.210896
	SET	Q01105	9.62247	8.79965e-15	4.61383e-13	0.290739	-0.0168259
	TRIP13	Q15645	9.9705	8.8444e-15	4.61383e-13	0.143974	-0.304984
	CAMSAP1	Q5T5Y3	10.1925	8.92054e-15	4.62007e-13	0.0187678	-0.245674
	RTN1	Q16799	-9.8804	9.54461e-15	4.87317e-13	-0.0508537	0.333983
	URM1	Q9BTM9	9.03316	9.53639e-15	4.87317e-13	0.0514317	-0.143404
	DIP2C	Q9Y2E4	-9.05799	1.032e-14	5.23197e-13	-0.0360183	0.223632
	GSTCD	Q8NEC7	10.0733	1.07227e-14	5.39807e-13	0.0680972	-0.283779
	PRC1	O43663	9.90277	1.12586e-14	5.6285e-13	0.0420285	-0.42519
	STAU1	O95793	10.1174	1.18927e-14	5.90453e-13	0.149026	-0.223428
	DYRK2	Q92630	-10.2302	1.21002e-14	5.96641e-13	-0.107739	0.234447
	RGS20	O76081	9.62327	1.38581e-14	6.77986e-13	0.0930762	-0.157614
	CA4	P22748	-10.351	1.3958e-14	6.77986e-13	-0.188383	0.963822
	OLA1	Q9NTK5	9.03035	1.40325e-14	6.77986e-13	-0.0738804	-0.316943
	CDC7	O00311	9.6753	1.46435e-14	7.02791e-13	0.00080766	-0.414744
	G3BP1	Q13283	9.76491	1.58322e-14	7.5481e-13	0.177516	-0.168198
	ITGAL	P20701	-9.93123	1.59431e-14	7.55094e-13	-0.0044137	0.405865
	EEIG1	Q5T9C2	-9.60542	1.61465e-14	7.59728e-13	-0.0969769	0.172316
	GTF2IRD1	Q9UHL9	10.5187	1.78886e-14	8.36235e-13	0.137687	-0.475985
	KIF13B	Q9NQT8	-10.0251	1.9442e-14	9.02987e-13	-0.066303	0.322761
	CALCOCO2	Q13137	-10.2591	1.98189e-14	9.1459e-13	0.0270546	0.397414
	ECI2	O75521	-9.22146	2.07965e-14	9.5167e-13	0.0189047	0.417755
	DHDDS	Q86SQ9	-9.79777	2.08868e-14	9.5167e-13	-0.00124302	0.302313
	STRAP	Q9Y3F4	8.95127	2.18533e-14	9.89444e-13	0.0410157	-0.155423
	TMEM132A	Q24JP5	10.2237	2.50122e-14	1.12539e-12	0.0279598	-0.468497
	TNFRSF1A	P19438	-9.2341	2.55368e-14	1.14186e-12	-0.0617731	0.159686
	PRR7	Q8TB68	9.89808	2.59177e-14	1.14467e-12	0.00533109	-0.483038
	OSBPL3	Q9H4L5	9.67612	2.5818e-14	1.14467e-12	0.0447671	-0.288672
	SHMT2	P34897	10.1131	2.72722e-14	1.19715e-12	0.117654	-0.308571
	SPP1	P10451	9.38983	3.14048e-14	1.3702e-12	0.186356	-0.510473
	BNIP1	Q12981	9.11724	3.30467e-14	1.43315e-12	0.0485216	-0.172797
	MT1E	P04732	-9.5964	3.38501e-14	1.4592e-12	-0.0553588	0.46264
	IMPA2	O14732	-9.53748	3.51385e-14	1.50573e-12	-0.120516	0.270423
	FANCA	O15360	9.69417	3.58161e-14	1.52568e-12	0.0626472	-0.236263
	TKT	P29401	9.85209	3.69395e-14	1.56428e-12	0.135162	-0.222172
	GAS2	O43903	9.39817	4.07905e-14	1.71726e-12	-0.0230219	-0.503437
	CMC4	P56277	9.42328	4.25623e-14	1.78143e-12	0.0570686	-0.232757
	MEF2C	Q06413	-9.61433	4.33465e-14	1.80377e-12	0.0372112	0.428557
	MYD88	Q99836	-9.42971	4.50623e-14	1.86439e-12	0.0650974	0.319997
	CCDC51	Q96ER9	9.25668	4.60659e-14	1.88425e-12	0.0617466	-0.273407
	TPX2	Q9ULW0	9.98505	4.5982e-14	1.88425e-12	0.225186	-0.29887
	PMEPA1	Q969W9	9.72388	4.92211e-14	2.00194e-12	0.134785	-0.487794
	TCOF1	Q13428	9.56466	5.17367e-14	2.09243e-12	0.135773	-0.166426
	SPDEF	O95238	-9.64544	5.75628e-14	2.31505e-12	-0.0554999	0.369479
	ENOPH1	Q9UHY7	9.45779	5.80756e-14	2.3227e-12	-0.0455113	-0.373981
	NT5DC2	Q9H857	9.65535	6.09279e-14	2.42332e-12	0.145235	-0.207052
	PSEN1	P49768	-9.42096	6.22213e-14	2.46116e-12	0.00991952	0.233621
	PRMT5	O14744	9.2129	6.72672e-14	2.64621e-12	0.0286603	-0.205639
	UGT1A8	Q9HAW9	-9.76802	6.78354e-14	2.65406e-12	-0.0269644	0.672182
	KHDRBS3	O75525	9.15996	7.04856e-14	2.74284e-12	0.0719065	-0.319423
	MYO1C	O00159	-9.7393	7.11648e-14	2.75438e-12	0.0794135	0.435465
	VPS35L	Q7Z3J2	-8.93761	7.45778e-14	2.87105e-12	-0.168891	0.174326
	MTMR1	Q13613	9.54213	7.77782e-14	2.97833e-12	-0.0205754	-0.319908
	AP3B2	Q13367	8.852	8.92628e-14	3.37159e-12	-0.0219259	-0.240416
	SCG3	Q8WXD2	-9.22214	8.94532e-14	3.37159e-12	-0.231604	0.0788492
	PRKRIP1	Q9H875	9.39772	8.93436e-14	3.37159e-12	0.0259937	-0.238839
	SDC4	P31431	9.43685	9.06463e-14	3.39876e-12	0.101874	-0.289103
	CD36	P16671	-9.27558	9.53068e-14	3.55499e-12	-0.0450639	0.322545
	TPD52L2	O43399	9.74877	9.61796e-14	3.56906e-12	0.110253	-0.277728
	MS4A12	Q9NXJ0	-9.64587	1.0501e-13	3.87675e-12	-0.217833	0.980731
	CSF1R	P07333	-9.40055	1.06886e-13	3.92587e-12	0.0610928	0.4479
	DTYMK	P23919	10.2136	1.27984e-13	4.67696e-12	-0.0312973	-0.414858
	TREX2	Q9BQ50	9.65294	1.3757e-13	5.00184e-12	0.0323188	-0.320814
	SYNC	Q9H7C4	-9.16802	1.4368e-13	5.19776e-12	-0.0993517	0.329166
	POFUT1	Q9H488	8.708	1.54049e-13	5.54498e-12	0.00269605	-0.235922
	DENND5B	Q6ZUT9	-8.99587	1.57099e-13	5.62664e-12	-0.050528	0.237272
	GRAMD4	Q6IC98	-9.49298	1.74583e-13	6.22191e-12	0.025663	0.375453
	IL1R2	P27930	-9.42825	1.75804e-13	6.23455e-12	-0.0919056	0.545996
	EMP1	P54849	-8.78467	1.93833e-13	6.84023e-12	-0.0380177	0.310345
	RPS6KA1	Q15418	-9.36647	2.03497e-13	7.13503e-12	-0.110963	0.23743
	LYSET	Q8N6I4	-9.33494	2.0417e-13	7.13503e-12	-0.00477072	0.368741
	KIF4A	O95239	9.13458	2.1466e-13	7.45847e-12	0.0706115	-0.321504
	EPS15L1	Q9UBC2	8.65855	2.15497e-13	7.45847e-12	0.0657299	-0.116702
	SAFB	Q15424	8.88855	2.2057e-13	7.59751e-12	0.0191645	-0.158922
	PJA1	Q8NG27	9.45099	2.36326e-13	8.10147e-12	0.0209559	-0.381841
	GRAMD1C	Q8IYS0	-8.70679	2.58139e-13	8.80733e-12	0.0200152	0.373166
	ATXN7	O15265	-9.19912	2.59393e-13	8.80836e-12	-0.0194988	0.261253
	OSBPL9	Q96SU4	8.63179	2.63637e-13	8.91044e-12	0.143758	-0.087616
	STAT2	P52630	8.59049	2.93953e-13	9.88864e-12	0.0814649	-0.159741
	HADHA	P40939	-8.97895	3.18889e-13	1.06776e-11	0.159641	0.404743
	LPAR1	Q92633	-9.04152	3.2603e-13	1.08299e-11	-0.0810718	0.252723
	SLC17A5	Q9NRA2	-8.73294	3.26447e-13	1.08299e-11	0.0222896	0.307065
	SLC25A28	Q96A46	-8.55361	3.39123e-13	1.11988e-11	-0.0169108	0.178516
	LETMD1	Q6P1Q0	9.00116	3.41033e-13	1.12105e-11	0.062109	-0.21795
	SEMA4F	O95754	8.88035	3.51478e-13	1.13977e-11	0.0827667	-0.180431
	RETSAT	Q6NUM9	-9.305	3.48418e-13	1.13977e-11	0.112121	0.524795
	NPEPL1	Q8NDH3	9.04748	3.51174e-13	1.13977e-11	0.0458986	-0.197082
	SRPX	P78539	-9.24276	3.88559e-13	1.25437e-11	-0.0471058	0.495145
	CMKLR1	Q99788	-8.69443	3.99447e-13	1.28376e-11	0.00618291	0.249944
	HIGD1A	Q9Y241	-9.21276	4.17726e-13	1.33654e-11	0.0988445	0.375552
	NAA16	Q6N069	8.72867	4.21513e-13	1.34269e-11	0.0552762	-0.218364
	NXF1	Q9UBU9	-8.91349	4.37805e-13	1.38844e-11	0.0246055	0.266788
	HDGF	P51858	8.55597	4.41832e-13	1.39507e-11	0.126467	-0.0772251
	E2F5	Q15329	8.48756	4.44995e-13	1.39892e-11	0.166723	-0.128658
	PDE9A	O76083	-9.33956	4.52263e-13	1.41558e-11	-0.092155	0.564104
	DKC1	O60832	8.90976	4.5645e-13	1.4225e-11	0.0910083	-0.169112
	RCL1	Q9Y2P8	8.98556	4.93508e-13	1.53136e-11	0.0654539	-0.182952
	SNX24	Q9Y343	-8.56344	5.13094e-13	1.58531e-11	-0.108805	0.145561
	RPP40	O75818	8.81788	5.28293e-13	1.62529e-11	0.036348	-0.326471
	MTM1	Q13496	-8.96011	5.4411e-13	1.66683e-11	-0.0994851	0.258961
	CBX4	O00257	8.98325	5.51435e-13	1.67501e-11	0.000350105	-0.312603
	NEO1	Q92859	-8.62852	5.49356e-13	1.67501e-11	-0.0837883	0.215249
	CHRDL1	Q9BU40	-8.87291	5.83511e-13	1.765e-11	-0.101839	0.427413
	TRAF5	O00463	9.14907	5.91561e-13	1.77913e-11	0.0768081	-0.37137
	DHRS7	Q9Y394	-8.747	5.93125e-13	1.77913e-11	-0.0503688	0.214362
	PRX	Q9BXM0	8.719	5.96572e-13	1.78204e-11	0.0109704	-0.22656
	NDUFB8	O95169	-8.37182	6.13483e-13	1.82498e-11	0.0946806	0.249885
	SEMA3F	Q13275	9.02469	6.19166e-13	1.83431e-11	0.00201328	-0.280689
	ORC3	Q9UBD5	8.79148	6.27628e-13	1.85176e-11	-0.0154271	-0.329956
	ELK1	P19419	8.3781	6.37283e-13	1.8662e-11	0.010884	-0.151737
	NSMAF	Q92636	9.01812	6.37707e-13	1.8662e-11	0.0951227	-0.252013
	PYCR1	P32322	9.45224	6.9459e-13	2.01993e-11	0.0314183	-0.365633
	NUP43	Q8NFH3	8.71829	6.95851e-13	2.01993e-11	0.0228482	-0.245073
	FAS	P25445	-8.65682	7.19377e-13	2.07152e-11	-0.0521451	0.290308
	PLP1	P60201	-9.51861	7.19186e-13	2.07152e-11	-0.0229459	0.742138
	FABP6	P51161	9.26953	7.73823e-13	2.21942e-11	0.0799676	-0.607981
	CDK2	P24941	8.34913	7.98923e-13	2.28232e-11	0.0679854	-0.153129
	NTAQ1	Q96HA8	8.72642	8.46253e-13	2.4054e-11	-0.0750217	-0.365536
	PCDHGB4	Q9UN71	-8.53522	8.4869e-13	2.4054e-11	-0.117097	0.175799
	SMARCA4	P51532	8.70908	8.85e-13	2.48872e-11	0.062599	-0.112128
	DCTN1	Q14203	-8.58641	8.83284e-13	2.48872e-11	-0.0997305	0.0748411
	UBE3C	Q15386	9.0414	8.95803e-13	2.5093e-11	-0.0455983	-0.325492
	SLC12A1	Q13621	8.82779	1.09872e-12	3.06577e-11	-0.0863087	-0.37947
	ITGB8	P26012	8.91504	1.11332e-12	3.0945e-11	0.0789245	-0.338481
	SMARCB1	Q12824	-8.34869	1.14835e-12	3.15425e-11	0.0234956	0.224415
	ACKR1	Q16570	-8.81287	1.14821e-12	3.15425e-11	-0.0606878	0.276459
	KIAA0930	Q6ICG6	8.71732	1.14713e-12	3.15425e-11	0.0530237	-0.213662
	SECISBP2L	Q93073	-8.66135	1.15234e-12	3.15425e-11	-0.0706825	0.17922
	ARHGAP44	Q17R89	-8.77902	1.16385e-12	3.1737e-11	-0.0398944	0.341756
	GPALPP1	Q8IXQ4	8.82987	1.3041e-12	3.54272e-11	0.0621309	-0.320185
	UBE4A	Q14139	-8.33647	1.32087e-12	3.57478e-11	0.0412332	0.260017
	WRNIP1	Q96S55	8.29459	1.32663e-12	3.57694e-11	-0.0750496	-0.265417
	TCFL5	Q9UL49	8.79075	1.3441e-12	3.6105e-11	0.0189395	-0.390509
	EPHB4	P54760	8.82217	1.36552e-12	3.65442e-11	0.0127188	-0.240863
	FLII	Q13045	-8.0387	1.45962e-12	3.89178e-11	-0.0192239	0.127383
	NPM1	P06748	8.38866	1.55422e-12	4.12873e-11	0.189467	-0.0702845
	SLC11A2	P49281	8.29314	1.56426e-12	4.1401e-11	0.110759	-0.146116
	MARF1	Q9Y4F3	-8.48249	1.66879e-12	4.40061e-11	0.10236	0.338781
	CREB3	O43889	-8.6613	1.68769e-12	4.43418e-11	-0.00733729	0.267785
	RRAS2	P62070	-7.91314	1.75075e-12	4.58314e-11	-0.0277125	0.214443
	FAM107A	O95990	-9.08342	1.91009e-12	4.98216e-11	-0.0326067	0.486655
	MSANTD2	Q6P1R3	8.74086	1.93514e-12	5.02927e-11	0.0461087	-0.313043
	ADGRE1	Q14246	-8.26201	2.04889e-12	5.30575e-11	-0.0326791	0.217751
	STT3A	P46977	8.94271	2.11584e-12	5.45948e-11	0.183329	-0.366981
	KCNQ1	P51787	8.55343	2.13109e-12	5.47918e-11	0.000959233	-0.323671
	TBC1D16	Q8TBP0	8.97486	2.15599e-12	5.52348e-11	0.0388307	-0.374711
	NUP107	P57740	8.37965	2.17896e-12	5.54694e-11	0.0585166	-0.213067
	KARS1	Q15046	8.45753	2.18805e-12	5.54694e-11	0.111788	-0.149039
	ATP8A1	Q9Y2Q0	-8.67025	2.18826e-12	5.54694e-11	-0.000609502	0.412797
	HPSE2	Q8WWQ2	-8.49277	2.36855e-12	5.98286e-11	-0.0787822	0.226354
	SGK1	O00141	-8.70023	2.48591e-12	6.25735e-11	-0.0293454	0.488272
	EHMT1	Q9H9B1	8.20622	2.50683e-12	6.28803e-11	0.0385689	-0.17974
	MUTYH	Q9UIF7	-8.05649	2.57978e-12	6.44854e-11	-0.0641165	0.137903
	MMP28	Q9H239	-8.85308	2.61645e-12	6.5176e-11	-0.119845	0.377445
	MEIS1	O00470	-8.64936	2.79148e-12	6.9296e-11	-0.0537211	0.41052
	CXCL12	P48061	-8.61989	2.81763e-12	6.97048e-11	-0.00395603	0.403334
	ZDHHC14	Q8IZN3	-8.47613	2.8577e-12	7.0454e-11	-0.079748	0.151419
	MYH11	P35749	-8.8462	2.87682e-12	7.06835e-11	-0.0489281	0.60449
	MAP3K7	O43318	-7.98018	2.96629e-12	7.26337e-11	-0.0399932	0.149794
	POLR3E	Q9NVU0	8.20524	3.01834e-12	7.36577e-11	-0.0888484	-0.266481
	KIT	P10721	-8.11929	3.21585e-12	7.82125e-11	-0.108354	0.270623
	AOC3	Q16853	-8.63731	3.35641e-12	8.13563e-11	-0.0176044	0.510441
	CCL14	Q16627	-8.68524	3.46465e-12	8.34255e-11	0.0263423	0.446089
	MSRA	Q9UJ68	-8.52566	3.46496e-12	8.34255e-11	0.0123036	0.256009
	MTHFD2	P13995	8.62116	3.70879e-12	8.89985e-11	0.13037	-0.237339
	ARID4B	Q4LE39	8.18928	3.8633e-12	9.23983e-11	0.0841685	-0.127486
	GALK1	P51570	8.48427	3.95733e-12	9.43339e-11	0.0811447	-0.229748
	CEBPB	P17676	8.77837	4.22852e-12	1.00135e-10	0.130265	-0.313328
	SLC4A4	Q9Y6R1	-8.73868	4.22477e-12	1.00135e-10	-0.169891	0.613179
	PINK1	Q9BXM7	-8.62587	4.24597e-12	1.00219e-10	0.0274781	0.382504
	BIN2	Q9UBW5	-8.36166	4.60554e-12	1.08351e-10	-0.0422887	0.260741
	SON	P18583	-7.87833	4.70539e-12	1.10339e-10	-0.0318686	0.167528
	PEX5	P50542	8.32391	4.76456e-12	1.11364e-10	0.0336387	-0.216117
	PDE2A	O00408	-8.99927	4.78976e-12	1.11591e-10	-0.12555	0.408316
	LITAF	Q99732	-8.58744	4.83201e-12	1.12212e-10	0.0534875	0.39757
	CELSR3	Q9NYQ7	8.17147	4.92664e-12	1.14041e-10	-0.000953771	-0.32248
	KCNH1	O95259	8.44092	4.94483e-12	1.14096e-10	0.0431419	-0.249473
	IGLL5	B9A064	-8.37458	5.02962e-12	1.1544e-10	0.00638643	0.536842
	AMOT	Q4VCS5	8.00363	5.03518e-12	1.1544e-10	0.0081772	-0.224362
	SLC1A4	P43007	8.10658	5.08838e-12	1.1629e-10	0.0735784	-0.153465
	MFSD1	Q9H3U5	-8.25705	5.19898e-12	1.18441e-10	-0.0138274	0.268438
	MAP4K3	Q8IVH8	8.43752	5.38479e-12	1.22287e-10	0.0434684	-0.31587
	ESM1	Q9NQ30	8.65975	5.55038e-12	1.25651e-10	-0.00605546	-0.528694
	NUDT18	Q6ZVK8	-8.25441	6.09621e-12	1.37576e-10	-0.0590028	0.22062
	SAMSN1	Q9NSI8	-8.25032	6.50571e-12	1.46358e-10	-0.0838504	0.312021
	CDK5RAP2	Q96SN8	8.04096	6.55941e-12	1.47106e-10	0.0196044	-0.167341
	AEN	Q8WTP8	8.47197	6.65743e-12	1.48841e-10	-0.00879036	-0.357689
	GBF1	Q92538	-7.97991	6.72491e-12	1.49884e-10	0.12239	0.330346
	SLC36A1	Q7Z2H8	-8.79949	6.76928e-12	1.50408e-10	0.0419175	0.462791
	SINHCAF	Q9NP50	8.38479	7.26552e-12	1.60937e-10	-0.0488811	-0.375627
	CCN4	O95388	7.99341	7.30504e-12	1.6109e-10	-0.0246313	-0.276304
	CEP170B	Q9Y4F5	-8.32274	7.31721e-12	1.6109e-10	-0.0474195	0.23052
	PAX2	Q02962	8.04794	7.35588e-12	1.61448e-10	-0.0767966	-0.290306
	MED20	Q9H944	7.45355	7.6053e-12	1.66415e-10	0.0293965	-0.135403
	CLCN4	P51793	8.39527	7.65265e-12	1.66439e-10	0.0574067	-0.247661
	TXNDC15	Q96J42	-8.17593	7.64085e-12	1.66439e-10	-0.0521361	0.202991
	NR3C1	P04150	-8.0229	7.91824e-12	1.71697e-10	-0.0180195	0.24876
	POLR1C	O15160	7.8621	8.39253e-12	1.81435e-10	0.00353209	-0.174355
	ATOSB	Q7L5A3	-8.29596	8.48167e-12	1.82813e-10	0.0222307	0.280478
	CNNM4	Q6P4Q7	-8.60347	8.59047e-12	1.84605e-10	-0.0214912	0.443246
	TNFRSF17	Q02223	-8.33187	8.74379e-12	1.87341e-10	-0.138604	0.428876
	KIF20B	Q96Q89	8.15722	9.16933e-12	1.95875e-10	0.0160943	-0.337605
	BDKRB2	P30411	-8.32431	9.37956e-12	1.99774e-10	-0.136541	0.199559
	PEX11A	O75192	-8.4666	9.59247e-12	2.03705e-10	0.0617677	0.372301
	LRP5L	A4QPB2	7.84726	9.65787e-12	2.04491e-10	0.106689	-0.106859
	ECT2	Q9H8V3	8.46168	1.01755e-11	2.14818e-10	-0.026975	-0.469703
	HHAT	Q5VTY9	-7.92095	1.02386e-11	2.15519e-10	-0.0483156	0.185152
	TP53	P04637	7.70702	1.04097e-11	2.18482e-10	-0.028848	-0.325488
	PINLYP	A6NC86	-8.49411	1.13551e-11	2.36259e-10	-0.0461756	0.334938
	PPM1B	O75688	-8.25779	1.13269e-11	2.36259e-10	-0.0476052	0.163192
	CBFB	Q13951	8.54057	1.13402e-11	2.36259e-10	0.00971581	-0.347672
	CEP83	Q9Y592	8.06349	1.14734e-11	2.38032e-10	-0.0141538	-0.322182
	FMO5	P49326	-8.26857	1.16012e-11	2.39991e-10	-0.141275	0.314098
	MMRN1	Q13201	-8.54592	1.17011e-11	2.41365e-10	-0.0596999	0.42336
	FBXO21	O94952	7.76497	1.19939e-11	2.45995e-10	0.118225	-0.0555485
	SLCO4A1	Q96BD0	8.52204	1.19669e-11	2.45995e-10	-0.0389776	-0.543996
	PTGS1	P23219	-8.5574	1.23216e-11	2.51997e-10	-0.0066484	0.400965
	MFAP5	Q13361	-8.43036	1.23617e-11	2.52102e-10	-0.0956455	0.514272
	HADHB	P55084	-8.39624	1.29125e-11	2.62592e-10	-0.0221563	0.323433
	SF3B3	Q15393	8.08591	1.2981e-11	2.63239e-10	0.174291	-0.0724731
	INTS8	Q75QN2	8.38839	1.31073e-11	2.65055e-10	0.12174	-0.263382
	RRBP1	Q9P2E9	7.59638	1.35855e-11	2.73955e-10	0.0981074	-0.0906311
	TRMT112	Q9UI30	8.3485	1.38657e-11	2.78825e-10	0.253697	-0.176183
	ALDH3A2	P51648	-8.17409	1.40501e-11	2.81746e-10	-0.0126306	0.278271
	AHCYL2	Q96HN2	-8.18624	1.41755e-11	2.83471e-10	0.00178827	0.405972
	STX1A	Q16623	8.19313	1.42273e-11	2.83719e-10	-0.0245916	-0.329043
	DCLK2	Q8N568	-8.08395	1.46218e-11	2.90781e-10	-0.00581361	0.222143
	CERK	Q8TCT0	-8.18185	1.47809e-11	2.9153e-10	0.02058	0.383241
	NOX4	Q9NPH5	8.11842	1.4781e-11	2.9153e-10	0.0849981	-0.278491
	ACTR3B	Q9P1U1	8.33483	1.47607e-11	2.9153e-10	0.0160549	-0.292209
	MMP17	Q9ULZ9	8.18683	1.5651e-11	3.07847e-10	0.0959332	-0.272977
	MAPK11	Q15759	8.05958	1.61729e-11	3.17245e-10	0.0430251	-0.216298
	CEP131	Q9UPN4	7.79112	1.62742e-11	3.18364e-10	-0.0328786	-0.267556
	PMAIP1	Q13794	8.32856	1.64823e-11	3.20691e-10	0.0608946	-0.433728
	MYO19	Q96H55	-7.84065	1.64697e-11	3.20691e-10	-0.0397483	0.185992
	TLR3	O15455	-8.07239	1.81931e-11	3.53024e-10	-0.031856	0.427368
	NGFR	P08138	-8.21504	1.84423e-11	3.56898e-10	-0.081886	0.271644
	CPNE7	Q9UBL6	8.39594	1.96038e-11	3.78359e-10	-0.046031	-0.507777
	EEF2KMT	Q96G04	8.32949	2.02389e-11	3.89571e-10	-0.0611586	-0.362837
	ENO1	P06733	7.97842	2.03621e-11	3.90899e-10	0.213576	-0.0147256
	SMYD2	Q9NRG4	8.25975	2.07532e-11	3.97346e-10	0.172525	-0.123708
	CKLF	Q9UBR5	7.78851	2.16142e-11	4.12734e-10	0.127366	-0.120371
	SBF1	O95248	7.6419	2.2167e-11	4.22169e-10	-0.0489946	-0.237503
	SCAP	Q12770	-7.98806	2.29885e-11	4.3666e-10	-0.0313869	0.234262
	FAM168B	A1KXE4	-7.76045	2.31755e-11	4.37901e-10	0.0608684	0.241249
	CGREF1	Q99674	8.05951	2.31382e-11	4.37901e-10	0.0967227	-0.336122
	CLINT1	Q14677	-8.07322	2.32652e-11	4.38445e-10	0.0901679	0.329413
	TCTN1	Q2MV58	8.31479	2.36931e-11	4.45343e-10	0.0667508	-0.335319
	FANCL	Q9NW38	7.95402	2.569e-11	4.81621e-10	0.0592828	-0.260904
	MYC	P01106	8.47822	2.64403e-11	4.944e-10	0.214168	-0.425031
	TRIM3	O75382	-7.97574	2.72685e-11	5.08564e-10	-0.0679204	0.125223
	MCTS1	Q9ULC4	7.63533	2.7668e-11	5.14683e-10	0.0361662	-0.184258
	GGCT	O75223	8.06724	2.798e-11	5.18209e-10	0.032869	-0.299043
	CCT4	P50991	8.15182	2.80016e-11	5.18209e-10	0.223349	-0.0374647
	SMAD2	Q15796	-7.62184	2.92846e-11	5.40564e-10	0.00237226	0.18831
	NTHL1	P78549	7.96989	3.00757e-11	5.52333e-10	0.026339	-0.255141
	OBSCN	Q5VST9	7.92887	3.00753e-11	5.52333e-10	0.0567094	-0.127151
	TNXB	P22105	-8.28454	3.02454e-11	5.54038e-10	-0.0208406	0.268998
	ICA1	Q05084	8.00304	3.05364e-11	5.57949e-10	0.0978442	-0.151512
	NASP	P49321	7.75168	3.1092e-11	5.66662e-10	0.0273147	-0.16778
	ATP2A3	Q93084	-8.01626	3.17293e-11	5.76816e-10	-0.0516159	0.337774
	NCBP2	P52298	8.13052	3.21105e-11	5.82275e-10	-0.0622952	-0.325586
	SMARCE1	Q969G3	7.76564	3.32818e-11	6.01999e-10	0.0938317	-0.104291
	PABPN1	Q86U42	7.44631	3.37933e-11	6.09719e-10	0.0302393	-0.10252
	LRRFIP2	Q9Y608	-7.97434	3.43125e-11	6.17539e-10	-0.0462506	0.195356
	SLC17A4	Q9Y2C5	-8.20873	3.72587e-11	6.68891e-10	-0.0737282	0.537852
	CDH11	P55287	7.92626	3.784e-11	6.77637e-10	0.110585	-0.30129
	DGKE	P52429	7.53011	3.81591e-11	6.81657e-10	-0.0170298	-0.214012
	ZNF222	Q9UK12	-7.61859	3.83608e-11	6.83563e-10	0.0118374	0.237473
	RNF114	Q9Y508	8.18222	3.9143e-11	6.95779e-10	0.0869309	-0.206528
	BPIFA1	Q9NP55	-8.17215	3.95934e-11	7.02051e-10	-0.127683	0.204027
	SLC12A8	A0AV02	8.12962	4.59428e-11	8.12634e-10	0.0401536	-0.308835
	PRPS1	P60891	7.77494	4.72729e-11	8.32234e-10	-0.00567069	-0.313513
	RASSF8	Q8NHQ8	-7.5446	4.72821e-11	8.32234e-10	-0.0452134	0.18443
	TAF1C	Q15572	7.72739	4.74916e-11	8.33883e-10	0.0465218	-0.138189
	COL11A1	P12107	7.93247	4.823e-11	8.44787e-10	0.00236509	-0.682873
	KAT2A	Q92830	7.75125	4.86656e-11	8.50349e-10	-0.0920503	-0.312395
	GALC	P54803	-7.19106	4.93331e-11	8.59925e-10	-0.00927033	0.248741
	HOMER1	Q86YM7	8.07471	5.20185e-11	9.04545e-10	0.00685293	-0.461715
	WDR37	Q9Y2I8	-7.76567	5.22394e-11	9.06195e-10	-0.00178719	0.2338
	HERPUD1	Q15011	-7.93796	5.3593e-11	9.27443e-10	0.167976	0.438787
	CSE1L	P55060	8.1067	5.70033e-11	9.84092e-10	0.0651259	-0.296738
	RAB11FIP3	O75154	7.98414	5.7449e-11	9.89415e-10	0.100756	-0.22236
	GTPBP2	Q9BX10	-7.82498	5.87279e-11	1.00903e-09	-0.0243086	0.229572
	STAB1	Q9NY15	-8.04727	5.89001e-11	1.00958e-09	-0.00869591	0.273372
	PLEKHB1	Q9UF11	7.85865	5.96283e-11	1.01963e-09	-0.0290582	-0.413145
	RBM34	P42696	7.4021	6.00129e-11	1.01982e-09	0.00460138	-0.155702
	RAB11A	P62491	7.40713	6.00645e-11	1.01982e-09	0.159626	-0.0500345
	PADI2	Q9Y2J8	-8.16767	5.97876e-11	1.01982e-09	-0.12718	0.479303
	BCAP31	P51572	7.74811	6.14423e-11	1.04076e-09	0.196988	-0.0583801
	SLC46A3	Q7Z3Q1	-7.56792	6.28108e-11	1.06096e-09	-0.0503738	0.312121
	MEMO1	Q9Y316	7.77913	6.29295e-11	1.06096e-09	0.0655406	-0.196941
	SKP1	P63208	-7.2478	6.47331e-11	1.08628e-09	0.050311	0.21846
	SERBP1	Q8NC51	7.89279	6.46614e-11	1.08628e-09	0.234964	-0.125921
	XYLB	O75191	7.64564	6.68678e-11	1.11949e-09	-0.00230464	-0.187185
	GPC1	P35052	7.73678	6.70692e-11	1.12026e-09	0.0725814	-0.197726
	ARHGAP6	O43182	-7.52498	6.73421e-11	1.12206e-09	-0.0240284	0.209746
	CXXC1	Q9P0U4	-7.81368	6.7489e-11	1.12206e-09	0.0698606	0.292068
	TAPBPL	Q9BX59	-7.77124	6.84241e-11	1.13499e-09	-0.00964919	0.301622
	AFG2B	Q9BVQ7	7.81174	6.86239e-11	1.13569e-09	0.0442464	-0.173458
	TNFSF11	O14788	7.73067	6.8891e-11	1.13749e-09	0.102218	-0.196914
	ITGB7	P26010	-7.69048	7.04483e-11	1.15799e-09	0.0128234	0.306587
	LRRC15	Q8TF66	7.58904	7.04545e-11	1.15799e-09	0.0337802	-0.208956
	RHBDF2	Q6PJF5	7.83126	7.11856e-11	1.16735e-09	0.136572	-0.205639
	AKAP9	Q99996	-7.93382	7.20003e-11	1.17802e-09	-0.0390104	0.279638
	RNASEH2B	Q5TBB1	7.84742	7.23707e-11	1.1814e-09	0.0603928	-0.206231
	TUBAL3	A6NHL2	-7.98105	7.31792e-11	1.18979e-09	-0.129007	0.515353
	ANKS1A	Q92625	-7.62743	7.32153e-11	1.18979e-09	-0.00487137	0.218566
	MEGF6	O75095	7.84177	7.48431e-11	1.21078e-09	-0.0931243	-0.483236
	TP53I3	Q53FA7	-7.8302	7.4704e-11	1.21078e-09	-0.0814503	0.246432
	FCN3	O75636	8.01992	7.74314e-11	1.24984e-09	0.0787684	-0.308132
	ORC4	O43929	7.59528	7.76523e-11	1.2506e-09	-0.0242	-0.209123
	EIF4B	P23588	7.57458	7.78651e-11	1.25123e-09	0.0996302	-0.203019
	REV3L	O60673	-7.69562	7.91031e-11	1.26829e-09	-0.126535	0.166129
	PAQR4	Q8N4S7	7.99505	8.02567e-11	1.28393e-09	0.177552	-0.244955
	MET	P08581	8.11842	8.52559e-11	1.35851e-09	0.0818376	-0.394477
	PECR	Q9BY49	-7.59606	8.5296e-11	1.35851e-09	-0.0408285	0.224934
	RIOK3	O14730	-7.66766	8.58188e-11	1.36382e-09	0.0065617	0.213961
	CNBP	P62633	7.38156	8.7591e-11	1.38892e-09	0.227725	0.0191885
	SDHD	O14521	-7.36274	8.84795e-11	1.39685e-09	0.0358597	0.260078
	SLC35D1	Q9NTN3	-7.53622	8.84587e-11	1.39685e-09	0.0560323	0.363487
	SGK3	Q96BR1	-7.6237	9.10405e-11	1.43414e-09	-0.129704	0.213734
	UNC45A	Q9H3U1	7.54321	9.29287e-11	1.46068e-09	0.0569624	-0.133955
	P2RX4	Q99571	-7.92205	9.36912e-11	1.46946e-09	-0.123755	0.211175
	LASP1	Q14847	7.40273	9.43816e-11	1.47707e-09	0.189356	-0.0349202
	MTA2	O94776	7.51207	9.48261e-11	1.48081e-09	0.0718536	-0.167536
	ANO10	Q9NW15	-7.34099	9.53345e-11	1.48553e-09	0.0441275	0.296445
	CPEB1	Q9BZB8	-7.91141	9.8963e-11	1.53874e-09	0.0246019	0.327588
	PSME3	P61289	7.73076	9.92901e-11	1.54049e-09	0.052657	-0.154161
	DMTN	Q08495	-7.67502	1.00277e-10	1.55246e-09	0.0162404	0.309911
	ADCY6	O43306	-7.76087	1.01625e-10	1.56995e-09	-0.0841428	0.246704
	DNAAF5	Q86Y56	8.23468	1.04893e-10	1.61696e-09	0.0726413	-0.276845
	LPCAT3	Q6P1A2	-7.43045	1.05527e-10	1.62327e-09	-0.0209636	0.167344
	PCYT1B	Q9Y5K3	7.60673	1.08797e-10	1.67e-09	-0.0982296	-0.310332
	COQ4	Q9Y3A0	-7.642	1.11262e-10	1.70421e-09	0.0496418	0.319877
	RPS3	P23396	7.5978	1.129e-10	1.72196e-09	0.486477	0.224662
	PHKA1	P46020	7.4153	1.12892e-10	1.72196e-09	0.0871246	-0.161651
	NDFIP1	Q9BT67	-7.44195	1.16057e-10	1.76637e-09	0.100863	0.279681
	LEPR	P48357	-7.40774	1.18661e-10	1.80219e-09	-0.135421	0.0794753
	PTPRF	P10586	-7.89526	1.19305e-10	1.80816e-09	0.0390941	0.299446
	ETFB	P38117	-7.4542	1.19856e-10	1.8089e-09	0.0125505	0.226246
	RANBP1	P43487	8.21849	1.19731e-10	1.8089e-09	0.0713077	-0.268508
	ZP3	P21754	7.97546	1.20312e-10	1.80932e-09	0.133973	-0.322905
	YIPF5	Q969M3	-7.34717	1.20387e-10	1.80932e-09	-0.0349782	0.157118
	LTBP4	Q8N2S1	-7.4165	1.29222e-10	1.93807e-09	-0.0467404	0.165752
	CCNJ	Q5T5M9	7.75246	1.31185e-10	1.96201e-09	0.0749309	-0.213172
	FSTL4	Q6MZW2	-7.74132	1.31364e-10	1.96201e-09	-0.00185763	0.231958
	TPSB2	P20231	-7.69028	1.32037e-10	1.96798e-09	-0.0550702	0.314803
	GINS4	Q9BRT9	7.78001	1.37675e-10	2.04777e-09	0.0743686	-0.295893
	RNMT	O43148	-6.88491	1.39066e-10	2.06174e-09	-0.0675405	0.0706223
	BRCA1	P38398	7.69529	1.39187e-10	2.06174e-09	-0.0138013	-0.356988
	CSHL1	Q14406	7.55602	1.40076e-10	2.07065e-09	0.0602512	-0.151005
	DUSP7	Q16829	7.88464	1.41008e-10	2.08016e-09	0.0732742	-0.258343
	PPIH	O43447	7.76503	1.46034e-10	2.1499e-09	0.0786977	-0.22369
	ZNF410	Q86VK4	-6.98002	1.49611e-10	2.19806e-09	0.00169677	0.136452
	COQ9	O75208	-7.68498	1.593e-10	2.33564e-09	-0.00137632	0.253153
	PRPH	P41219	-7.80897	1.64207e-10	2.39882e-09	-0.015432	0.349404
	KPTN	Q9Y664	-7.46293	1.64276e-10	2.39882e-09	0.00477413	0.244658
	LETM1	O95202	-7.58122	1.79302e-10	2.60284e-09	-0.0333251	0.240838
	KLK1	P06870	-7.61393	1.79332e-10	2.60284e-09	-0.125751	0.331929
	SUN2	Q9UH99	-7.52499	1.78769e-10	2.60284e-09	-0.110459	0.123253
	CHRNA3	P32297	-7.35773	1.81675e-10	2.63155e-09	-0.0317472	0.184264
	RCC1	P18754	7.39106	1.83867e-10	2.65794e-09	0.0998397	-0.108453
	DSC2	Q02487	-7.73682	1.84761e-10	2.66552e-09	0.00180741	0.455002
	FHL1	Q13642	-7.76496	1.88574e-10	2.71509e-09	-0.0697875	0.388465
	DNASE1L3	Q13609	-7.79299	1.97423e-10	2.83682e-09	-0.141519	0.425484
	WASHC2C	Q9Y4E1	-7.30679	2.01347e-10	2.88744e-09	0.076527	0.228911
	PALS1	Q8N3R9	-7.51377	2.08056e-10	2.97773e-09	0.0306995	0.283892
	UNC93A	Q86WB7	7.27121	2.09628e-10	2.99428e-09	0.0299291	-0.240383
	NELFCD	Q8IXH7	7.62456	2.14522e-10	3.05811e-09	0.139794	-0.212488
	ALDH4A1	P30038	7.66988	2.18806e-10	3.11301e-09	0.0411385	-0.255658
	RBBP7	Q16576	7.70176	2.2162e-10	3.14683e-09	0.0914888	-0.197467
	NUP62CL	Q9H1M0	7.33369	2.25255e-10	3.19214e-09	0.0949988	-0.180853
	NLE1	Q9NVX2	7.76262	2.26523e-10	3.20381e-09	0.0463838	-0.30204
	OLFML3	Q9NRN5	-7.34728	2.30694e-10	3.25641e-09	0.110488	0.421599
	NEDD4L	Q96PU5	-7.38096	2.36068e-10	3.32574e-09	-0.0911308	0.173934
	TRAF3IP2	O43734	-7.7309	2.39944e-10	3.37125e-09	-0.124259	0.203874
	SLC12A2	P55011	7.42212	2.40235e-10	3.37125e-09	0.303579	-0.116818
	SORD	Q00796	7.70129	2.42671e-10	3.39881e-09	0.114329	-0.259032
	CHD9	Q3L8U1	-7.15236	2.4471e-10	3.42072e-09	-0.029921	0.117415
	GPM6B	Q13491	-7.64685	2.48682e-10	3.46279e-09	0.0449058	0.374171
	STMN2	Q93045	-7.542	2.48478e-10	3.46279e-09	-0.0636095	0.354646
	IPO5	O00410	7.49132	2.53917e-10	3.52886e-09	0.153653	-0.117546
	PRR5	P85299	7.25852	2.55811e-10	3.54833e-09	0.0477691	-0.150336
	NR3C2	P08235	-7.36594	2.60552e-10	3.60714e-09	-0.0752604	0.382253
	PYGM	P11217	-7.59612	2.69993e-10	3.73067e-09	-0.033228	0.26421
	COX10	Q12887	-7.51759	2.80347e-10	3.86632e-09	-0.0558004	0.212971
	TPSAB1	Q15661	-7.48302	2.8847e-10	3.97074e-09	-0.045783	0.30584
	SMPD4	Q9NXE4	7.2119	2.8927e-10	3.97415e-09	-0.000900953	-0.202809
	MCPH1	Q8NEM0	-7.38029	3.03366e-10	4.15986e-09	-0.0550346	0.190853
	MCFD2	Q8NI22	7.6278	3.06064e-10	4.18889e-09	0.0227463	-0.228691
	LARS1	Q9P2J5	7.54515	3.08487e-10	4.21404e-09	0.0749697	-0.19965
	RIF1	Q5UIP0	7.43135	3.12664e-10	4.25495e-09	0.03962	-0.234729
	KLF6	Q99612	-7.32234	3.12645e-10	4.25495e-09	0.0248933	0.214382
	VTCN1	Q7Z7D3	7.16244	3.18002e-10	4.31943e-09	0.0677738	-0.148433
	EYA4	O95677	7.36108	3.19782e-10	4.33542e-09	0.0105748	-0.184497
	AIRIM	Q9NX04	7.49211	3.20515e-10	4.33719e-09	0.0501259	-0.275022
	PMS1	P54277	7.44168	3.27682e-10	4.41757e-09	-0.044524	-0.250867
	KAT6B	Q8WYB5	-7.48994	3.2745e-10	4.41757e-09	-0.0643114	0.140132
	LIMK2	P53671	-7.56536	3.29766e-10	4.43166e-09	-0.0472421	0.236246
	MAP3K20	Q9NYL2	7.54876	3.29958e-10	4.43166e-09	0.0351514	-0.401616
	ZNF24	P17028	-7.2781	3.34747e-10	4.4876e-09	0.0117467	0.184681
	PGAP3	Q96FM1	-7.48147	3.40377e-10	4.55459e-09	0.0107212	0.328439
	MCM3AP	O60318	7.51535	3.57583e-10	4.77596e-09	0.048204	-0.161359
	ARL6IP1	Q15041	7.50255	3.61402e-10	4.81803e-09	0.373108	-0.0624672
	ADISSP	Q9GZN8	7.57691	3.6444e-10	4.84955e-09	0.0201151	-0.288732
	SLITRK5	O94991	7.08441	3.67325e-10	4.87891e-09	-0.0654712	-0.287814
	BLNK	Q8WV28	-7.23954	3.68881e-10	4.89056e-09	-0.107562	0.220613
	PID1	Q7Z2X4	-7.37446	3.6997e-10	4.89599e-09	-0.0431917	0.336772
	MAOB	P27338	-7.39795	3.74977e-10	4.95313e-09	-0.107367	0.252451
	TESC	Q96BS2	7.37876	3.90699e-10	5.15136e-09	0.141231	-0.415247
	ATAD3A	Q9NVI7	7.51647	3.95925e-10	5.21073e-09	-0.0109013	-0.352267
	MON2	Q7Z3U7	-7.18621	3.98256e-10	5.23183e-09	0.0406205	0.204985
	NFS1	Q9Y697	7.43827	4.02331e-10	5.27574e-09	0.0648245	-0.246899
	PTGDR	Q13258	-7.50055	4.15816e-10	5.44265e-09	-0.149319	0.317657
	SIPA1L1	O43166	-7.03315	4.24907e-10	5.55155e-09	-0.0328702	0.125742
	PSMA1	P25786	7.41048	4.32409e-10	5.63934e-09	0.111566	-0.168697
	CHST5	Q9GZS9	-7.24008	4.45988e-10	5.80591e-09	-0.0192945	0.353957
	HSF2	Q03933	7.10009	4.55182e-10	5.9149e-09	0.047758	-0.159668
	PDGFRA	P16234	-7.26601	4.5629e-10	5.91862e-09	-0.0358554	0.163388
	RIOX1	Q9H6W3	7.0818	4.61246e-10	5.97214e-09	-0.00897432	-0.219068
	CD46	P15529	7.26333	4.70177e-10	6.07684e-09	0.224987	-0.0103698
	TDP2	O95551	-7.50278	4.73879e-10	6.11372e-09	0.10636	0.513982
	DECR1	Q16698	-7.30399	4.7951e-10	6.17529e-09	0.0665124	0.354557
	ACSL6	Q9UKU0	7.41457	4.91125e-10	6.31358e-09	0.0920758	-0.319158
	FBXL7	Q9UJT9	-7.09921	4.93635e-10	6.33454e-09	-0.0719153	0.144535
	RUVBL1	Q9Y265	7.45463	4.97727e-10	6.37569e-09	-0.0314168	-0.33799
	BMAL2	Q8WYA1	7.17916	5.00068e-10	6.3943e-09	0.118559	-0.164643
	MTF2	Q9Y483	7.08362	5.01882e-10	6.40611e-09	0.0356884	-0.155536
	HHLA2	Q9UM44	-7.38878	5.07527e-10	6.4667e-09	-0.0561541	0.516805
	ADAMDEC1	O15204	-7.4048	5.10123e-10	6.4883e-09	-0.0414017	0.56376
	SHARPIN	Q9H0F6	7.11186	5.13975e-10	6.52575e-09	0.0486266	-0.166773
	MAP2K4	P45985	-7.03536	5.26568e-10	6.67388e-09	-0.0792774	0.0915446
	STXBP1	P61764	7.13318	5.35362e-10	6.77124e-09	0.161316	-0.154614
	PTPRN	Q16849	7.18433	5.36131e-10	6.77124e-09	0.090271	-0.140131
	TCF7	P36402	7.58269	5.4481e-10	6.86881e-09	0.10516	-0.317747
	AKAP13	Q12802	-7.50133	5.5436e-10	6.97698e-09	-0.0337272	0.290421
	ALLC	Q8N6M5	7.17285	5.65948e-10	7.08587e-09	0.0734767	-0.193184
	CDH19	Q9H159	-7.61976	5.65933e-10	7.08587e-09	-0.0921768	0.413746
	TAOK2	Q9UL54	7.24581	5.65964e-10	7.08587e-09	0.0426409	-0.124044
	CDIPT	O14735	-7.29152	5.76082e-10	7.20003e-09	0.158243	0.39147
	LGR5	O75473	7.07283	5.99727e-10	7.48256e-09	-0.0615964	-0.556444
	LLGL2	Q6P1M3	-7.34528	6.10138e-10	7.59064e-09	0.0362856	0.362871
	PARPBP	Q9NWS1	7.00199	6.10499e-10	7.59064e-09	-0.0277969	-0.247787
	GNPDA1	P46926	7.31495	6.18782e-10	7.68036e-09	0.0623258	-0.230158
	MZB1	Q8WU39	-7.19662	6.23956e-10	7.73126e-09	-0.111977	0.275494
	RAB2A	P61019	7.13432	6.2575e-10	7.74016e-09	0.166152	-0.0429667
	TOP2A	P11388	7.46756	6.43577e-10	7.9232e-09	0.0511656	-0.388652
	TFEB	P19484	-6.77358	6.4385e-10	7.9232e-09	-0.0693684	0.135879
	USP6NL	Q92738	7.44414	6.42537e-10	7.9232e-09	0.107036	-0.230136
	RET	P07949	-7.09466	6.53281e-10	8.02555e-09	-0.031754	0.162652
	DNASE1L2	Q92874	7.44587	6.75049e-10	8.27884e-09	0.140648	-0.172175
	PLCB4	Q15147	6.89182	6.97189e-10	8.53582e-09	0.159984	-0.258232
	NR2F2	P24468	-7.09991	7.10117e-10	8.67689e-09	0.0585229	0.225381
	CDC14A	Q9UNH5	-7.23871	7.11122e-10	8.67689e-09	-0.0779169	0.129401
	FUT8	Q9BYC5	6.88205	7.24313e-10	8.82289e-09	0.0789281	-0.159131
	ZNF3	P17036	7.07723	7.42672e-10	9.03125e-09	0.119514	-0.0674816
	CCNB1	P14635	7.33355	7.51718e-10	9.11046e-09	0.0724334	-0.346047
	GOT1	P17174	-7.32699	7.51522e-10	9.11046e-09	-0.0247996	0.289705
	LMAN1L	Q9HAT1	-7.27957	7.60196e-10	9.19774e-09	-0.0549235	0.22859
	PRPS2	P11908	7.37356	7.69848e-10	9.29889e-09	0.0229997	-0.288668
	ZBTB18	Q99592	7.16594	7.92651e-10	9.55828e-09	0.0851881	-0.157269
	NXT2	Q9NPJ8	7.01344	8.00831e-10	9.64078e-09	0.0553292	-0.180424
	NR5A2	O00482	-7.32919	8.02186e-10	9.64096e-09	-0.0955487	0.33072
	VWA5A	O00534	-6.77387	8.08391e-10	9.69934e-09	-0.0625282	0.147289
	CEP164	Q9UPV0	7.2678	8.10545e-10	9.70901e-09	0.0620513	-0.182701
	RSL1D1	O76021	7.35282	8.1665e-10	9.76589e-09	0.183551	-0.079407
	KLHDC2	Q9Y2U9	-7.20407	8.24307e-10	9.84111e-09	-0.0376912	0.273488
	TBP	P20226	6.85134	8.40644e-10	1.00195e-08	0.0595951	-0.115599
	CLK3	P49761	-7.31226	8.43302e-10	1.00346e-08	0.0128412	0.283729
	DNM2	P50570	-7.36866	8.66985e-10	1.02908e-08	0.0905636	0.386947
	SMAD1	Q15797	-7.14029	8.68516e-10	1.02908e-08	-0.0292113	0.168208
	CLEC5A	Q9NY25	6.76838	8.6912e-10	1.02908e-08	-0.115781	-0.378053
	NSMF	Q6X4W1	7.39807	8.90811e-10	1.0529e-08	-0.00685522	-0.295427
	POLR1E	Q9GZS1	7.34613	8.92165e-10	1.0529e-08	0.0256758	-0.303974
	C2	P06681	7.25641	8.94301e-10	1.05369e-08	0.0854648	-0.313994
	TGIF1	Q15583	7.12778	9.07118e-10	1.06705e-08	0.0973722	-0.121175
	ELP6	Q0PNE2	-7.12915	9.41914e-10	1.10617e-08	0.0334761	0.213204
	RAB5B	P61020	-7.32244	9.58061e-10	1.1233e-08	-0.0638623	0.194148
	USB1	Q9BQ65	-7.20979	9.60432e-10	1.12425e-08	-0.02408	0.220967
	DUS4L	O95620	6.90534	9.72845e-10	1.13693e-08	0.0525326	-0.142191
	IGF1	P05019	-7.22655	9.94897e-10	1.16082e-08	-0.0454504	0.280733
	USP19	O94966	-7.12961	9.99134e-10	1.16388e-08	-0.020309	0.184657
	SMS	P52788	6.94102	1.0258e-09	1.19301e-08	0.101081	-0.0767469
	METTL3	Q86U44	7.10315	1.04248e-09	1.21045e-08	0.0468991	-0.189129
	AQP7	O14520	-7.0811	1.04963e-09	1.21679e-08	0.0723873	0.330783
	BEAN1	Q3B7T3	-6.99143	1.05983e-09	1.22468e-08	-0.00346786	0.278269
	CLPB	Q9H078	7.07441	1.05873e-09	1.22468e-08	0.0773984	-0.13568
	MAEA	Q7L5Y9	-7.19594	1.07303e-09	1.23794e-08	0.0501914	0.275893
	ARHGAP33	O14559	-6.91341	1.0771e-09	1.24065e-08	0.00527189	0.227732
	EPHA3	P29320	-6.95328	1.08672e-09	1.24973e-08	-0.140869	0.0795714
	CCN5	O76076	-7.32376	1.09725e-09	1.25983e-08	-0.00205544	0.452454
	TRRAP	Q9Y4A5	7.07001	1.10723e-09	1.26926e-08	-0.0244421	-0.234013
	PC	P11498	-7.04164	1.11067e-09	1.27118e-08	-0.138744	0.113687
	KCNMA1	Q12791	-7.1142	1.13096e-09	1.29235e-08	-0.0699759	0.213655
	CES2	O00748	-7.05077	1.13766e-09	1.29537e-08	0.000383682	0.302822
	SEC31A	O94979	-6.95899	1.13889e-09	1.29537e-08	0.0837046	0.257842
	GNS	P15586	7.08872	1.1408e-09	1.29537e-08	0.0359852	-0.182561
	C11orf68	Q9H3H3	7.07329	1.14031e-09	1.29537e-08	0.0635839	-0.201111
	ANP32B	Q92688	6.99086	1.14318e-09	1.29603e-08	0.102428	-0.142794
	PEX10	O60683	7.06657	1.15076e-09	1.30257e-08	0.0567507	-0.117359
	FOSL1	P15407	7.14969	1.15359e-09	1.30371e-08	0.00570031	-0.313585
	IL16	Q14005	-7.32259	1.16572e-09	1.31536e-08	-0.0343334	0.202048
	CD8A	P01732	-6.86887	1.20878e-09	1.36182e-08	-0.112168	0.160107
	DIPK1A	Q5T7M9	-6.93145	1.27048e-09	1.42909e-08	-0.0746783	0.142012
	EIF4A2	Q14240	6.763	1.30422e-09	1.46475e-08	0.258685	0.0528398
	SLC30A10	Q6XR72	-7.33541	1.32064e-09	1.48088e-08	-0.129628	0.44144
	SSR1	P43307	7.00714	1.36349e-09	1.52418e-08	0.143275	-0.0916858
	SLC39A1	Q9NY26	7.11344	1.36186e-09	1.52418e-08	-0.0137826	-0.252142
	PPP1R17	O96001	6.95298	1.36637e-09	1.52504e-08	0.0221454	-0.189179
	CCDC92	Q53HC0	-6.92388	1.37384e-09	1.531e-08	0.0135389	0.244939
	ADAMTSL3	P82987	-7.18955	1.38211e-09	1.53784e-08	-0.0346568	0.245584
	ASB9	Q96DX5	6.99125	1.43581e-09	1.59513e-08	-0.00078649	-0.375883
	ZNF614	Q8N883	6.85156	1.44792e-09	1.6061e-08	0.000983361	-0.231701
	FOXJ3	Q9UPW0	-6.57746	1.48543e-09	1.64517e-08	0.00987123	0.147942
	SCARB2	Q14108	-6.88193	1.52067e-09	1.67904e-08	0.0508729	0.211505
	DAXX	Q9UER7	6.90335	1.52027e-09	1.67904e-08	-0.0070483	-0.161928
	PTP4A3	O75365	7.08626	1.54701e-09	1.7055e-08	0.0275357	-0.32272
	EDN3	P14138	-7.3619	1.55898e-09	1.71607e-08	-0.135717	0.548142
	BRD8	Q9H0E9	7.02094	1.60855e-09	1.76793e-08	0.104513	-0.0991068
	TOR1A	O14656	6.68027	1.63556e-09	1.79488e-08	0.0591527	-0.0646814
	DARS1	P14868	7.1725	1.64407e-09	1.79873e-08	0.0849415	-0.242134
	ZNF444	Q8N0Y2	7.16168	1.64388e-09	1.79873e-08	0.0459824	-0.221835
	AUNIP	Q9H7T9	6.7833	1.66131e-09	1.81483e-08	0.103109	-0.127526
	KIAA0319L	Q8IZA0	6.77173	1.66668e-09	1.81795e-08	-0.0577317	-0.224604
	HNRNPU	Q00839	6.73584	1.67632e-09	1.82569e-08	0.138584	-0.0071045
	PBXIP1	Q96AQ6	-7.06396	1.70732e-09	1.85665e-08	-0.0629177	0.158401
	NRXN1	P58400	-7.15783	1.76552e-09	1.91416e-08	-0.0117299	0.202107
	NRXN1	Q9ULB1	-7.15783	1.76552e-09	1.91416e-08	-0.0117299	0.202107
	PPM1E	Q8WY54	6.87124	1.77909e-09	1.92596e-08	-0.026666	-0.270857
	GAB1	Q13480	-6.77526	1.90371e-09	2.05778e-08	0.00950322	0.193202
	CBR1	P16152	-7.11842	1.94048e-09	2.09124e-08	0.0104467	0.356914
	RORC	P51449	-6.92404	1.93922e-09	2.09124e-08	-0.0755574	0.21016
	DRD2	P14416	7.2169	1.96603e-09	2.11562e-08	0.0886006	-0.26174
	ZNF226	Q9NYT6	-6.78341	1.97838e-09	2.12573e-08	-0.0419757	0.13039
	DLGAP4	Q9Y2H0	7.05713	1.98584e-09	2.13056e-08	-0.0025194	-0.239918
	TMPRSS3	P57727	6.88182	2.05279e-09	2.19912e-08	0.048379	-0.301659
	HS2ST1	Q7LGA3	7.03199	2.06569e-09	2.20965e-08	0.0716465	-0.2012
	GOLGB1	Q14789	-6.83837	2.14143e-09	2.28726e-08	0.033358	0.198489
	RAD54B	Q9Y620	6.75518	2.16538e-09	2.30941e-08	-0.0148748	-0.229315
	ACTL6A	O96019	6.95574	2.21153e-09	2.35515e-08	0.0287627	-0.234432
	VIP	P01282	-7.02856	2.2583e-09	2.4014e-08	0.021445	0.577495
	WSB1	Q9Y6I7	-6.81008	2.34028e-09	2.48491e-08	0.00705994	0.213585
	CHKA	P35790	-6.86826	2.35444e-09	2.49626e-08	0.0835421	0.310294
	GALT	P07902	-6.81715	2.38208e-09	2.52185e-08	0.0451977	0.244897
	RFC3	P40938	7.03562	2.38913e-09	2.5256e-08	-0.0425941	-0.421269
	SETDB1	Q15047	6.70044	2.44108e-09	2.57673e-08	0.12895	-0.0211532
	ACACB	O00763	-6.89448	2.52297e-09	2.65928e-08	-0.0670778	0.167969
	NMB	P08949	6.93111	2.63707e-09	2.77548e-08	0.0540335	-0.239522
	ASPH	Q12797	6.87616	2.66765e-09	2.80357e-08	0.032627	-0.179497
	TSN	Q15631	6.95272	2.67172e-09	2.80375e-08	0.0881699	-0.124547
	STRN3	Q13033	-6.68227	2.69374e-09	2.82274e-08	-0.0367302	0.160751
	VPS13D	Q5THJ4	-6.97258	2.73267e-09	2.85938e-08	0.00794929	0.220716
	LIG1	P18858	6.9121	2.77238e-09	2.89671e-08	0.0677371	-0.248263
	CHPF	Q8IZ52	6.86237	2.79445e-09	2.9149e-08	-0.080675	-0.357544
	DNM3	Q9UQ16	6.80379	2.79788e-09	2.9149e-08	0.0139232	-0.245623
	DPYD	Q12882	-6.91995	2.80224e-09	2.91522e-08	-0.0131936	0.292692
	CSTF3	Q12996	6.78299	2.82653e-09	2.93624e-08	-0.0631004	-0.270337
	ACOX3	O15254	-6.81301	2.9292e-09	3.03522e-08	-0.0261842	0.120035
	NAIP	Q13075	-6.87581	2.93446e-09	3.03522e-08	-0.0393565	0.19376
	RANBP10	Q6VN20	6.86811	2.93233e-09	3.03522e-08	0.104988	-0.0929769
	CHRNB1	P11230	-6.69556	2.99248e-09	3.07328e-08	0.0051711	0.239862
	ZNF12	P17014	6.65737	2.98204e-09	3.07328e-08	-0.0437361	-0.209832
	MAL	P21145	-6.83133	2.99471e-09	3.07328e-08	-0.101258	0.146514
	MTCP1	P56278	6.9123	2.99256e-09	3.07328e-08	0.0735312	-0.212609
	DENND1B	Q6P3S1	-6.90167	2.98482e-09	3.07328e-08	-0.03536	0.210027
	GRAMD2B	Q96HH9	-6.84084	2.99686e-09	3.07328e-08	-0.145765	0.134845
	RASSF4	Q9H2L5	-6.88194	3.11984e-09	3.19484e-08	0.0188526	0.241369
	PDE8A	O60658	-6.81558	3.13658e-09	3.20431e-08	-0.0744104	0.159517
	ENTPD6	O75354	6.78413	3.13798e-09	3.20431e-08	0.122464	-0.109887
	PEX14	O75381	6.84774	3.1842e-09	3.2423e-08	0.0681794	-0.121541
	ABHD3	Q8WU67	-6.90309	3.18099e-09	3.2423e-08	0.00916247	0.351762
	BABAM2	Q9NXR7	-6.97248	3.2746e-09	3.32964e-08	-0.0611753	0.155424
	DNAAF1	Q8NEP3	6.93296	3.27924e-09	3.32965e-08	0.0374163	-0.210115
	RWDD2A	Q9UIY3	6.87	3.37581e-09	3.42288e-08	0.0239659	-0.234909
	ATG7	O95352	6.85911	3.4058e-09	3.44844e-08	0.00783744	-0.203609
	GPI	P06744	6.80865	3.42299e-09	3.46097e-08	0.281858	0.0258679
	ARTN	Q5T4W7	6.88791	3.46897e-09	3.50255e-08	-0.0115812	-0.237404
	RBCK1	Q9BYM8	6.41272	3.50691e-09	3.53589e-08	0.0278454	-0.127345
	TMEM39A	Q9NV64	6.74829	3.65278e-09	3.67782e-08	0.0693645	-0.127455
	OTUD4	Q01804	6.76032	3.66282e-09	3.68278e-08	0.0367872	-0.161319
	SLC24A2	Q9UI40	6.75226	3.85196e-09	3.86754e-08	-0.00105579	-0.193656
	PLPP1	O14494	-6.78198	3.93548e-09	3.9459e-08	0.0347794	0.349113
	GLO1	Q04760	6.96123	4.05813e-09	4.06321e-08	0.152923	-0.163203
	CSTF2	P33240	6.56899	4.14035e-09	4.13978e-08	0.0352221	-0.154866
	OAZ2	O95190	-6.6539	4.22147e-09	4.21503e-08	-0.0393758	0.131739
	FOXN3	O00409	-6.62645	4.27397e-09	4.26055e-08	-0.0887312	0.0824018
	ABCB1	P08183	-6.68064	4.27889e-09	4.26055e-08	-0.0152486	0.445875
	CLN6	Q9NWW5	6.55607	4.46512e-09	4.43983e-08	0.0787055	-0.103153
	OPN3	Q9H1Y3	-6.66119	4.47954e-09	4.44803e-08	-0.106713	0.136134
	FAM13B	Q9NYF5	-6.5838	4.51117e-09	4.47326e-08	0.012132	0.223521
	GART	P22102	6.61463	4.52961e-09	4.48537e-08	0.019923	-0.13476
	RGCC	Q9H4X1	6.84345	4.54581e-09	4.49523e-08	-0.00599985	-0.367664
	KIF21B	O75037	6.74553	4.55547e-09	4.4986e-08	0.0443578	-0.227759
	MTAP	Q13126	6.85186	4.68327e-09	4.61634e-08	-0.00136695	-0.231847
	SNX7	Q9UNH6	-6.69738	4.68751e-09	4.61634e-08	0.0432341	0.294211
	ARHGAP25	P42331	-7.00305	4.73378e-09	4.65553e-08	-0.108598	0.243389
	STAMBP	O95630	6.63442	4.81355e-09	4.72108e-08	0.0381474	-0.13978
	PLCD1	P51178	-6.93972	4.81041e-09	4.72108e-08	-0.051036	0.304436
	TBXT	O15178	6.6783	4.86795e-09	4.76794e-08	0.0101208	-0.222582
	INTS13	Q9NVM9	6.42221	4.93077e-09	4.82291e-08	0.133148	-0.0422801
	MYBL2	P10244	6.78395	5.05284e-09	4.92891e-08	0.0170067	-0.304225
	WIPF2	Q8TF74	-7.01055	5.05065e-09	4.92891e-08	0.0140401	0.244947
	WBP4	O75554	6.77667	5.08097e-09	4.94485e-08	0.0356534	-0.243843
	TEF	Q10587	-6.83632	5.08291e-09	4.94485e-08	-0.0514347	0.219676
	NAAA	Q02083	-6.70941	5.13221e-09	4.98607e-08	-0.0136303	0.231723
	SORBS3	O60504	-6.87935	5.17207e-09	5.01127e-08	-0.0263769	0.243042
	MAOA	P21397	-6.70079	5.17098e-09	5.01127e-08	0.0310018	0.394122
	MADCAM1	Q13477	-6.92732	5.23148e-09	5.06202e-08	0.00401227	0.385127
	SKAP1	Q86WV1	6.6181	5.35231e-09	5.17199e-08	0.0376983	-0.255639
	STARD5	Q9NSY2	-6.84708	5.41351e-09	5.22411e-08	0.0132304	0.35311
	PIBF1	Q8WXW3	6.62032	5.49134e-09	5.29212e-08	0.0762899	-0.212956
	LRBA	P50851	6.72383	5.52291e-09	5.30834e-08	-0.0240184	-0.229574
	KIFC3	Q9BVG8	6.80837	5.51803e-09	5.30834e-08	-0.0120448	-0.26381
	ILF3	Q12906	6.93573	5.53562e-09	5.31345e-08	0.121878	-0.0922904
	FAN1	Q9Y2M0	-6.70577	5.64507e-09	5.4113e-08	0.00098971	0.208056
	CASP7	P55210	-6.60131	5.8122e-09	5.5641e-08	-0.041734	0.228458
	MOSPD2	Q8NHP6	6.67509	5.86867e-09	5.6107e-08	0.00419205	-0.238539
	INSR	P06213	-6.71943	5.94822e-09	5.67921e-08	-0.0676662	0.143384
	PPP1R12B	O60237	-6.70257	5.9749e-09	5.69713e-08	-0.0877697	0.144918
	ASNS	P08243	6.8136	5.98983e-09	5.70381e-08	-0.0168847	-0.340875
	TSHR	P16473	6.8242	6.22577e-09	5.91682e-08	-0.0685285	-0.239342
	PATZ1	Q9HBE1	6.27051	6.22996e-09	5.91682e-08	0.0344222	-0.0641141
	IMPDH1	P20839	6.8779	6.26331e-09	5.93283e-08	-0.0121805	-0.402065
	TCEAL1	Q15170	-6.61074	6.25685e-09	5.93283e-08	-0.017546	0.208768
	STAMBPL1	Q96FJ0	6.65705	6.29765e-09	5.95753e-08	0.0436674	-0.217308
	SNX6	Q9UNH7	-6.50774	6.42569e-09	6.07067e-08	0.162437	0.335025
	CRBN	Q96SW2	-6.40462	6.46514e-09	6.09994e-08	-0.0105644	0.149729
	RTEL1	Q9NZ71	6.83416	6.50228e-09	6.12695e-08	0.0613457	-0.221592
	UBE2E1	P51965	6.67362	6.69832e-09	6.30343e-08	0.13169	-0.111116
	TMEM123	Q8N131	6.76411	6.71024e-09	6.3064e-08	0.343802	0.000867873
	LMOD1	P29536	-6.87035	6.74344e-09	6.32934e-08	0.010466	0.430541
	DDX23	Q9BUQ8	-6.73947	6.79006e-09	6.36479e-08	-0.0263728	0.217327
	COQ8A	Q8NI60	6.66416	6.81062e-09	6.37577e-08	-0.0846945	-0.329646
	AHCY	P23526	6.84219	6.86217e-09	6.41568e-08	0.127067	-0.269119
	PKM	P14618	6.71308	6.87728e-09	6.42147e-08	0.248862	-0.0869011
	RNFT2	Q96EX2	6.79186	6.91418e-09	6.44756e-08	0.110641	-0.156899
	ACSL4	O60488	6.72261	6.94855e-09	6.47123e-08	0.0265406	-0.289248
	IFT46	Q9NQC8	6.60016	7.07648e-09	6.58186e-08	0.00266636	-0.23018
	PRKCB	P05771	-6.85854	7.18364e-09	6.6729e-08	-0.0249429	0.325603
	PLEKHH3	Q7Z736	6.64734	7.27737e-09	6.75127e-08	-0.0552192	-0.294476
	AIMP1	Q12904	-6.60772	7.39749e-09	6.85387e-08	0.0101208	0.187963
	METTL2B	Q6P1Q9	6.69367	7.49409e-09	6.93444e-08	-0.0378645	-0.276517
	HDHD5	Q9BXW7	6.65434	7.52801e-09	6.95689e-08	0.00472902	-0.236032
	UGT1A6	P19224	-6.71629	7.54745e-09	6.96591e-08	-0.017146	0.482046
	AP3M2	P53677	6.65437	7.61904e-09	7.02298e-08	-0.0315872	-0.270798
	INTS15	Q96N11	6.37262	7.68652e-09	7.07612e-08	-0.053673	-0.165315
	TASP1	Q9H6P5	6.36998	7.71548e-09	7.09371e-08	-0.0794815	-0.318796
	RNGTT	O60942	6.74054	7.74303e-09	7.10996e-08	0.0723912	-0.180704
	UPF1	Q92900	6.54969	7.81474e-09	7.16666e-08	-0.0560763	-0.208044
	NOS3	P29474	6.69942	8.00791e-09	7.33447e-08	-0.0353777	-0.34483
	GGPS1	O95749	6.76871	8.03399e-09	7.33968e-08	0.131811	-0.126913
	SRBD1	Q8N5C6	-6.54571	8.02482e-09	7.33968e-08	-0.0962829	0.157188
	DDX56	Q9NY93	6.72861	8.26777e-09	7.54368e-08	0.00664651	-0.251062
	CPT1A	P50416	-6.83333	8.30376e-09	7.56693e-08	0.0589817	0.327949
	PANK2	Q9BZ23	6.62379	8.61018e-09	7.83624e-08	-0.00122322	-0.214582
	GALNT10	Q86SR1	6.4787	8.68192e-09	7.89156e-08	0.0709098	-0.123698
	SLC35D2	Q76EJ3	-6.64085	8.72572e-09	7.92137e-08	-0.0108932	0.196301
	ATP2A1	O14983	-6.20555	8.7395e-09	7.92389e-08	-0.062493	0.0660193
	PYCR3	Q53H96	6.72975	8.91626e-09	8.07398e-08	0.0213219	-0.286812
	PSMG1	O95456	6.51932	8.93645e-09	8.0821e-08	0.0782566	-0.189133
	ANK3	Q12955	-6.66686	8.96817e-09	8.10061e-08	0.0303551	0.283697
	BTBD7	Q9P203	-6.58711	9.02398e-09	8.14081e-08	-0.0789297	0.0949625
	MAP7	Q14244	6.63175	9.40694e-09	8.47567e-08	0.00320534	-0.216032
	GALNT4	Q8N4A0	6.37095	9.4878e-09	8.53784e-08	0.104471	-0.109683
	DMXL2	Q8TDJ6	-6.58169	9.65778e-09	8.67995e-08	-0.0922893	0.18004
	SNRNP40	Q96DI7	6.38757	9.90249e-09	8.88878e-08	0.0548447	-0.157916
	UGGT1	Q9NYU2	6.73138	1.01469e-08	9.09468e-08	0.0511834	-0.195735
	DNAH2	Q9P225	6.47877	1.01698e-08	9.09468e-08	0.129646	-0.0765849
	MGAT4C	Q9UBM8	-6.64618	1.01648e-08	9.09468e-08	-0.276872	0.00309047
	PDLIM2	Q96JY6	-6.52928	1.01897e-08	9.10121e-08	0.0189005	0.200541
	NEK1	Q96PY6	-6.50415	1.02127e-08	9.11039e-08	-0.0990749	0.0713301
	FTSJ1	Q9UET6	6.63117	1.02433e-08	9.12646e-08	0.093641	-0.112913
	PRKDC	P78527	6.49926	1.05202e-08	9.36155e-08	0.132538	-0.0732324
	PPP2R5B	Q15173	6.41565	1.05772e-08	9.40067e-08	0.076845	-0.119513
	CHEK1	O14757	6.59709	1.06976e-08	9.49591e-08	0.067892	-0.237685
	GAP43	P17677	-6.7213	1.07659e-08	9.54483e-08	-0.0284358	0.247799
	KIAA1549	Q9HCM3	6.58414	1.08507e-08	9.60815e-08	0.00227026	-0.244503
	CCNE1	P24864	6.50805	1.10009e-08	9.72915e-08	0.0818936	-0.155587
	SPINK5	Q9NQ38	-6.68986	1.12347e-08	9.92372e-08	0.0260799	0.526797
	SOSTDC1	Q6X4U4	-6.66436	1.12568e-08	9.93105e-08	-0.0717167	0.532997
	PCGF1	Q9BSM1	6.28587	1.15293e-08	1.01591e-07	0.0447224	-0.0902073
	UPF3A	Q9H1J1	6.52606	1.1632e-08	1.0237e-07	0.0678158	-0.130845
	TNS1	Q9HBL0	-6.60772	1.18797e-08	1.0436e-07	-0.0644356	0.231527
	CHKB	Q9Y259	-6.65701	1.18871e-08	1.0436e-07	-0.0905933	0.205053
	PPP1R37	O75864	6.59087	1.19807e-08	1.05054e-07	0.0786401	-0.190339
	CAVIN1	Q6NZI2	-6.6122	1.20406e-08	1.0545e-07	-0.0733784	0.244916
	RB1CC1	Q8TDY2	6.50106	1.21318e-08	1.0612e-07	0.0182073	-0.232624
	EIF4A1	P60842	6.5817	1.23228e-08	1.0766e-07	0.237022	-0.00604117
	ACAD8	Q9UKU7	-6.41933	1.23402e-08	1.07682e-07	-0.0301678	0.145057
	ABCB8	Q9NUT2	6.44117	1.23915e-08	1.07998e-07	0.0307334	-0.156158
	MITF	O75030	-6.45324	1.25404e-08	1.09163e-07	-0.0681536	0.153833
	FSTL3	O95633	6.6658	1.26226e-08	1.09614e-07	0.108948	-0.249839
	SLC1A5	Q15758	6.51821	1.26148e-08	1.09614e-07	0.0876864	-0.128269
	CYP2C18	P33260	-6.5347	1.27427e-08	1.10524e-07	-0.0359881	0.385816
	ELAVL4	P26378	-6.67084	1.2781e-08	1.10722e-07	-0.158811	0.12125
	CAPG	P40121	6.41489	1.28487e-08	1.11175e-07	0.0738425	-0.133576
	ITGBL1	O95965	6.59768	1.31754e-08	1.13865e-07	0.0172915	-0.402666
	RRP12	Q5JTH9	6.71593	1.34024e-08	1.15688e-07	0.0802889	-0.219467
	NCF4	Q15080	-6.43679	1.34994e-08	1.16386e-07	-0.0278266	0.210753
	TMCO1	Q9UM00	-6.72511	1.35235e-08	1.16454e-07	0.0140729	0.289469
	PGRMC2	O15173	-6.52024	1.3606e-08	1.16885e-07	-0.0546038	0.15699
	BLOC1S1	P78537	-6.257	1.35966e-08	1.16885e-07	0.0513258	0.252704
	HMGCL	P35914	-6.45859	1.36653e-08	1.17255e-07	0.0500494	0.264446
	IGSF3	O75054	-6.46514	1.36827e-08	1.17264e-07	0.0312369	0.186181
	PTPRU	Q92729	6.37257	1.40797e-08	1.20523e-07	0.00919253	-0.222406
	EPHX2	P34913	-6.40823	1.46488e-08	1.25246e-07	-0.0658563	0.254374
	ANK2	Q01484	-6.65061	1.4932e-08	1.27515e-07	-0.0385821	0.229533
	UBAP1	Q9NZ09	-6.36449	1.51936e-08	1.29596e-07	-0.0498557	0.118175
	KDELR2	P33947	6.6369	1.52893e-08	1.30258e-07	0.166424	-0.187395
	HTRA2	O43464	6.46441	1.5317e-08	1.30339e-07	0.0270626	-0.138263
	ATP6AP2	O75787	6.59597	1.54903e-08	1.31658e-07	0.101316	-0.156103
	COLQ	Q9Y215	6.4306	1.6047e-08	1.36229e-07	0.00341648	-0.194128
	KIF2C	Q99661	6.6075	1.61827e-08	1.37219e-07	0.028681	-0.329797
	AHCYL1	O43865	-6.1503	1.62113e-08	1.37301e-07	0.0127879	0.116774
	GEMIN2	O14893	-6.00038	1.62849e-08	1.37761e-07	-0.104763	0.0191939
	EGFL6	Q8IUX8	6.46055	1.63657e-08	1.38283e-07	0.0892861	-0.255098
	MDK	P21741	6.5672	1.6427e-08	1.38638e-07	-0.00343513	-0.392757
	SRPK1	Q96SB4	6.5118	1.64671e-08	1.38813e-07	0.0672219	-0.186685
	GAS7	O60861	-6.66888	1.66502e-08	1.40192e-07	-0.0538636	0.262838
	CDK1	P06493	6.53195	1.67979e-08	1.41272e-07	0.0757088	-0.313904
	LY6G6F	Q5SQ64	6.53802	1.69857e-08	1.42657e-07	0.0650704	-0.416413
	HAUS6	Q7Z4H7	6.40757	1.70222e-08	1.42657e-07	-0.0575891	-0.319189
	LINS1	Q8NG48	-6.40824	1.70181e-08	1.42657e-07	-0.0197075	0.190351
	ABCG2	Q9UNQ0	-6.42969	1.70473e-08	1.42702e-07	-0.11254	0.271995
	SELENBP1	Q13228	-6.37468	1.70717e-08	1.4274e-07	0.0803802	0.462359
	CPEB3	Q8NE35	-6.38993	1.72089e-08	1.4372e-07	0.00121332	0.199572
	ATAD2	Q6PL18	6.44644	1.72793e-08	1.44141e-07	0.0107491	-0.298003
	DACH1	Q9UI36	6.21483	1.77245e-08	1.47684e-07	0.0680929	-0.26814
	ATXN1	P54253	-6.36658	1.77765e-08	1.47946e-07	0.0192322	0.203187
	USP8	P40818	-6.34278	1.78826e-08	1.48657e-07	-0.04573	0.138998
	PLCE1	Q9P212	-6.51969	1.81451e-08	1.50665e-07	-0.00885263	0.342274
	TMEM165	Q9HC07	6.50179	1.83443e-08	1.52144e-07	0.0369982	-0.211716
	AFTPH	Q6ULP2	-6.32408	1.8445e-08	1.52627e-07	0.102653	0.279272
	EDEM3	Q9BZQ6	-6.31521	1.84424e-08	1.52627e-07	0.0310767	0.250494
	HRH3	Q9Y5N1	6.40002	1.85807e-08	1.53574e-07	0.0557074	-0.147287
	RPH3A	Q9Y2J0	6.47792	1.8614e-08	1.53672e-07	0.0131919	-0.193218
	FLVCR2	Q9UPI3	-6.39641	1.86688e-08	1.53948e-07	0.037961	0.299391
	NQO1	P15559	6.56736	1.88856e-08	1.55558e-07	0.146407	-0.249786
	ARL8B	Q9NVJ2	-6.39029	1.90033e-08	1.56349e-07	0.0429026	0.267634
	ACACA	Q13085	6.26289	1.91395e-08	1.5729e-07	0.067704	-0.119148
	NXPE4	Q6UWF7	-6.5049	1.9177e-08	1.57417e-07	-0.0355704	0.741787
	KLRC1	P26715	-6.46045	1.93906e-08	1.58861e-07	-0.146718	0.200389
	CTC1	Q2NKJ3	-6.42368	1.9397e-08	1.58861e-07	0.000823863	0.222755
	TPM4	P67936	6.76714	1.96061e-08	1.60391e-07	0.0951693	-0.193364
	MAD2L1	Q13257	6.50983	1.96776e-08	1.60793e-07	0.0103552	-0.308667
	HIF1A	Q16665	6.26918	1.97451e-08	1.61162e-07	0.0901279	-0.139913
	PTPN18	Q99952	-6.44327	1.99253e-08	1.62423e-07	0.028206	0.231072
	EDEM2	Q9BV94	-6.27835	1.99447e-08	1.62423e-07	0.0298361	0.258259
	ARHGEF10	O15013	6.52751	2.04395e-08	1.66264e-07	0.0733026	-0.221426
	ENPP2	Q13822	-6.32619	2.06713e-08	1.6796e-07	-0.0658047	0.246612
	SCNN1B	P51168	-6.62792	2.07423e-08	1.68158e-07	-0.109114	0.554154
	CDC16	Q13042	6.3874	2.07221e-08	1.68158e-07	0.0586572	-0.149896
	ENSA	O43768	-6.295	2.10046e-08	1.69901e-07	0.00536122	0.149032
	SNX4	O95219	-6.35154	2.09898e-08	1.69901e-07	-0.0677075	0.119044
	STAG3	Q9UJ98	-6.34651	2.12728e-08	1.71877e-07	-0.0617417	0.134714
	MYO6	Q9UM54	6.49253	2.24199e-08	1.80943e-07	0.116346	-0.144441
	SLC27A5	Q9Y2P5	6.54169	2.28359e-08	1.84093e-07	0.0910818	-0.326096
	DNMT1	P26358	6.32533	2.30809e-08	1.8586e-07	0.0454286	-0.177448
	AR	P10275	-6.34745	2.32089e-08	1.86683e-07	-0.111741	0.127871
	VILL	O15195	-6.48835	2.33268e-08	1.87421e-07	0.0410539	0.469573
	EIF4E	P06730	-6.04336	2.35422e-08	1.88941e-07	0.0147069	0.168267
	NDUFAF7	Q7L592	6.43396	2.39383e-08	1.91906e-07	0.0176679	-0.229509
	CR2	P20023	-6.56319	2.41705e-08	1.93552e-07	-0.176663	0.445659
	ALDH9A1	P49189	-6.38795	2.4327e-08	1.94589e-07	-0.00901513	0.218167
	KCNK7	Q9Y2U2	6.22819	2.45932e-08	1.965e-07	0.0709521	-0.123324
	QKI	Q96PU8	-6.1821	2.46337e-08	1.96605e-07	-0.0266839	0.161973
	CHL1	O00533	-6.52922	2.49227e-08	1.98692e-07	-0.105865	0.301001
	RAB29	O14966	6.40938	2.53304e-08	2.01496e-07	-0.0296907	-0.272778
	BARD1	Q99728	6.41864	2.53162e-08	2.01496e-07	0.0206319	-0.279977
	MRPS11	P82912	-6.41119	2.57538e-08	2.04637e-07	0.0369698	0.250005
	MTRR	Q9UBK8	-6.26246	2.68138e-08	2.12825e-07	-0.0541915	0.162409
	FBLN2	P98095	-6.35368	2.70948e-08	2.14653e-07	0.0666896	0.431604
	TRMT1	Q9NXH9	6.44797	2.71037e-08	2.14653e-07	0.043286	-0.214602
	CERS6	Q6ZMG9	6.27825	2.75326e-08	2.1781e-07	0.10679	-0.142086
	MFAP4	P55083	-6.3369	2.78831e-08	2.20099e-07	-0.0838755	0.268656
	PACSIN2	Q9UNF0	-6.44641	2.7881e-08	2.20099e-07	0.0390926	0.350097
	EPHB2	P29323	6.26378	2.82564e-08	2.22802e-07	0.0643441	-0.167661
	SYNGR2	O43760	6.27978	2.83137e-08	2.23009e-07	0.108815	-0.0979127
	CDKN3	Q16667	6.34215	2.87148e-08	2.25921e-07	0.000948417	-0.301216
	PPRC1	Q5VV67	6.43633	2.92843e-08	2.3015e-07	0.10364	-0.209281
	PAEP	P09466	6.24708	2.93931e-08	2.30754e-07	0.108188	-0.109367
	FBXO4	Q9UKT5	-6.19623	3.00285e-08	2.35485e-07	-0.0520608	0.130841
	PDE4A	P27815	6.19258	3.02651e-08	2.37082e-07	0.0733476	-0.0575664
	TP53BP2	Q13625	-6.14767	3.03417e-08	2.37424e-07	-0.109506	0.0593911
	HSPA8	P11142	6.38762	3.0718e-08	2.40107e-07	0.617349	0.162242
	TNFSF13	O75888	-6.35413	3.10842e-08	2.42443e-07	-0.00344437	0.244496
	NDUFA10	O95299	-6.43361	3.10565e-08	2.42443e-07	0.107804	0.348905
	USP48	Q86UV5	6.13532	3.14578e-08	2.45091e-07	-0.0244556	-0.165352
	CEP152	O94986	6.48604	3.15573e-08	2.45601e-07	-0.00163384	-0.243683
	MNX1	P50219	6.31027	3.18393e-08	2.47528e-07	0.0477004	-0.218948
	PCMTD2	Q9NV79	6.32257	3.2025e-08	2.48703e-07	0.116	-0.159813
	GABRE	P78334	6.32698	3.21238e-08	2.49104e-07	-0.0972527	-0.490757
	ZNF91	Q05481	-6.28997	3.21458e-08	2.49104e-07	-0.0870587	0.222916
	STX16	O14662	5.98313	3.2466e-08	2.50506e-07	-0.0055181	-0.159996
	CA12	O43570	-6.32953	3.24005e-08	2.50506e-07	-0.0852808	0.349254
	PTPRC	P08575	-6.1575	3.24367e-08	2.50506e-07	-0.0885127	0.175635
	FLT1	P17948	6.2809	3.23861e-08	2.50506e-07	0.0101426	-0.207148
	VAC14	Q08AM6	6.32553	3.26341e-08	2.51534e-07	0.101537	-0.0591643
	BAZ2A	Q9UIF9	-6.38463	3.28657e-08	2.53048e-07	-0.0142566	0.177196
	CDX1	P47902	-6.30046	3.32119e-08	2.55441e-07	0.0992893	0.4029
	SPHK1	Q9NYA1	6.0624	3.32702e-08	2.55616e-07	0.044538	-0.159548
	BTAF1	O14981	6.27316	3.34376e-08	2.56355e-07	-0.000837802	-0.263244
	TMEM276	Q6ZMK1	6.25602	3.34054e-08	2.56355e-07	0.0119329	-0.155991
	CDC25A	P30304	6.3916	3.38313e-08	2.59097e-07	0.0466873	-0.28567
	HPSE	Q9Y251	-6.11804	3.44979e-08	2.63922e-07	-0.0413766	0.18531
	CLCN7	P51798	6.02524	3.48485e-08	2.66321e-07	-0.0199749	-0.145414
	SLC29A1	Q99808	6.38892	3.52215e-08	2.68886e-07	0.134847	-0.153222
	RAB27A	P51159	-6.24153	3.53866e-08	2.6986e-07	-0.0667916	0.186235
	ANO3	Q9BYT9	6.20121	3.56175e-08	2.71334e-07	-0.0129747	-0.217117
	AP5M1	Q9H0R1	-6.06745	3.56594e-08	2.71366e-07	0.0163939	0.192563
	CNOT2	Q9NZN8	6.25455	3.76983e-08	2.86579e-07	0.0562969	-0.15422
	BNIP3L	O60238	-5.822	3.77677e-08	2.86804e-07	-0.00783305	0.146188
	GNA13	Q14344	-6.34884	3.81634e-08	2.89503e-07	-0.00456118	0.24915
	RPGRIP1L	Q68CZ1	6.38612	3.84251e-08	2.91181e-07	-0.0546879	-0.282863
	SLC6A6	P31641	6.33642	3.90071e-08	2.95124e-07	0.0746907	-0.270995
	WASF2	Q9Y6W5	-6.25869	3.90273e-08	2.95124e-07	0.0788396	0.271584
	CRISPLD2	Q9H0B8	-6.34296	3.93319e-08	2.97115e-07	-0.00441165	0.324613
	ARHGAP8	P85298	6.29183	3.99488e-08	3.01459e-07	0.0656017	-0.2106
	KCNA5	P22460	-6.26244	4.01604e-08	3.02738e-07	-0.00694389	0.212771
	SLC6A13	Q9NSD5	-6.31031	4.149e-08	3.12354e-07	-0.116132	0.166819
	RASAL2	Q9UJF2	6.23981	4.15228e-08	3.12354e-07	0.0158845	-0.185332
	CD1B	P29016	-6.20967	4.15829e-08	3.1248e-07	-0.13243	0.135702
	FH	P07954	-6.23873	4.19307e-08	3.14764e-07	0.125434	0.363728
	SLC22A5	O76082	-6.28177	4.2425e-08	3.18143e-07	-0.0278592	0.253714
	TLK1	Q9UKI8	-6.22314	4.30653e-08	3.22609e-07	-0.0981399	0.0707852
	RFXANK	O14593	6.27714	4.33075e-08	3.24086e-07	0.12675	-0.135808
	HMBS	P08397	6.25949	4.38599e-08	3.27879e-07	0.00673076	-0.240664
	ATR	Q13535	6.15616	4.4326e-08	3.31019e-07	-0.0129228	-0.220274
	CD79A	P11912	-6.35716	4.44694e-08	3.31746e-07	-0.067966	0.31662
	NOL6	Q9H6R4	6.35104	4.51592e-08	3.36543e-07	0.0624912	-0.222014
	NR2C2	P49116	-6.09153	4.57844e-08	3.40257e-07	-0.154939	-0.00949664
	FUT6	P51993	-6.29679	4.57993e-08	3.40257e-07	0.0505406	0.383905
	ADTRP	Q96IZ2	-6.19226	4.57822e-08	3.40257e-07	-0.0410923	0.462955
	BCAS1	O75363	-6.18361	4.70487e-08	3.49179e-07	-0.01327	0.358774
	FSCN2	O14926	6.21729	4.73905e-08	3.51353e-07	0.102533	-0.163526
	FEZ1	Q99689	-6.37746	4.78534e-08	3.5442e-07	-0.0366635	0.247392
	MLXIPL	Q9NP71	6.39189	4.88825e-08	3.61671e-07	0.0213358	-0.423439
	MTSS2	Q765P7	6.38383	4.90955e-08	3.62873e-07	0.0127736	-0.367321
	MPDU1	O75352	-6.22892	4.97106e-08	3.67043e-07	0.0912744	0.32268
	TDRD1	Q9BXT4	6.1308	4.98755e-08	3.67883e-07	-0.0552304	-0.313405
	DIS3	Q9Y2L1	6.10959	4.99495e-08	3.68052e-07	-0.0228549	-0.223642
	ASIC3	Q9UHC3	-6.09927	5.08441e-08	3.7426e-07	-0.0662057	0.164886
	ECI1	P42126	-6.17532	5.24881e-08	3.85967e-07	-0.0788513	0.127691
	ARFIP1	P53367	-6.16033	5.25652e-08	3.86139e-07	-0.0235289	0.196513
	SIK3	Q9Y2K2	-6.01392	5.27019e-08	3.86749e-07	0.0747233	0.202658
	CACNA1E	Q15878	6.13487	5.31519e-08	3.89655e-07	0.0359634	-0.184985
	CHD4	Q14839	6.25737	5.45187e-08	3.99268e-07	0.0785196	-0.0941221
	FRYL	O94915	-6.31463	5.47081e-08	4.00248e-07	-0.0311255	0.294882
	SCRN1	Q12765	6.11376	5.48585e-08	4.00941e-07	0.0339345	-0.346035
	DIABLO	Q9NR28	-6.00727	5.54173e-08	4.04614e-07	0.0506904	0.218748
	LIF	P15018	6.20436	5.55257e-08	4.04995e-07	-0.0125045	-0.335747
	PRKAG2	Q9UGJ0	-6.07538	5.81949e-08	4.24034e-07	-0.0353877	0.109689
	CUL2	Q13617	-6.07032	5.83208e-08	4.24521e-07	-0.101472	0.0900491
	CKMT1A; CKMT1B	P12532	-6.48227	5.84739e-08	4.25205e-07	0.0167885	0.511862
	HCLS1	P14317	-6.19869	5.87464e-08	4.26756e-07	0.0346931	0.363076
	SOX10	P56693	-6.23851	5.88207e-08	4.26865e-07	-0.0990676	0.146454
	BCL2L1	Q07817	6.2004	6.02802e-08	4.37016e-07	0.0667117	-0.185394
	CD99	P14209	-6.27398	6.03783e-08	4.37287e-07	0.037219	0.287047
	OTUB2	Q96DC9	6.17414	6.17864e-08	4.47036e-07	-0.0643171	-0.359718
	ITIH3	Q06033	6.16169	6.23484e-08	4.50649e-07	0.106026	-0.195019
	PPIF	P30405	6.1815	6.34918e-08	4.58453e-07	0.0411037	-0.169614
	PUS1	Q9Y606	5.93609	6.35894e-08	4.58697e-07	0.0588434	-0.151208
	SURF1	Q15526	-5.83055	6.36845e-08	4.5883e-07	0.0485724	0.16255
	NFRKB	Q6P4R8	6.25108	6.37352e-08	4.5883e-07	0.0233444	-0.193917
	SHOC2	Q9UQ13	-6.18269	6.43068e-08	4.62482e-07	-0.0528511	0.202317
	TMEM80	Q96HE8	-5.98827	6.47026e-08	4.64864e-07	-0.0207224	0.123944
	TPD52L1	Q16890	6.09266	6.50271e-08	4.66265e-07	0.0869763	-0.203871
	EIF4ENIF1	Q9NRA8	-6.09625	6.50059e-08	4.66265e-07	-0.0158159	0.17038
	EVI2B	P34910	-5.89501	6.55125e-08	4.69278e-07	-0.0237554	0.245006
	RBKS	Q9H477	-6.07031	6.59926e-08	4.72247e-07	0.00168092	0.215156
	SLC12A6	Q9UHW9	-5.96325	6.63777e-08	4.74531e-07	-0.125889	0.0310758
	NOLC1	Q14978	6.06154	6.68666e-08	4.77552e-07	0.0405637	-0.140727
	UXS1	Q8NBZ7	-6.07991	6.76515e-08	4.82679e-07	-0.0701861	0.143233
	CAPRIN2	Q6IMN6	5.95722	6.8388e-08	4.87451e-07	-0.0424544	-0.238952
	LBHD1	Q9BQE6	6.09301	6.87157e-08	4.89302e-07	0.133056	-0.124744
	TBC1D8B	Q0IIM8	6.0973	6.90936e-08	4.91367e-07	-0.00867653	-0.244631
	AEBP1	Q8IUX7	6.0205	6.91423e-08	4.91367e-07	0.0666508	-0.222589
	DDX19A	Q9NUU7	6.11311	6.95401e-08	4.93707e-07	-0.0269567	-0.235797
	SNTB1	Q13884	6.10884	6.99844e-08	4.96372e-07	0.0156393	-0.252467
	SERPINE1	P05121	6.24324	7.03788e-08	4.98678e-07	0.0337973	-0.473396
	RPAIN	Q86UA6	6.106	7.06205e-08	4.99899e-07	-0.0866636	-0.238393
	DENND2A	Q9ULE3	-6.45376	7.14181e-08	5.05048e-07	-0.0307	0.380867
	MBNL1	Q9NR56	-6.18488	7.24028e-08	5.11509e-07	-0.00725234	0.209321
	NOS1	P29475	-6.02462	7.46456e-08	5.26837e-07	-0.141627	0.023034
	STRA6	Q9BX79	6.11982	7.52661e-08	5.30696e-07	-0.0267356	-0.287895
	VAPA	Q9P0L0	-5.85761	7.54375e-08	5.31384e-07	-0.0307466	0.0919066
	SMAD7	O15105	-5.91582	7.9338e-08	5.58313e-07	-0.0748124	0.142269
	EIF3J	O75822	6.01873	7.98801e-08	5.61579e-07	0.0404783	-0.167999
	ZNF446	Q9NWS9	-5.92553	8.05556e-08	5.65775e-07	-0.0743555	0.0904192
	HDAC9	Q9UKV0	-6.09509	8.08882e-08	5.67558e-07	-0.0981682	0.114226
	FSBP	O95073	5.91908	8.25194e-08	5.78439e-07	-0.0194461	-0.209856
	HNRNPDL	O14979	6.17611	8.27943e-08	5.79801e-07	0.0436288	-0.11839
	HIPK1	Q86Z02	-6.14695	8.31224e-08	5.81534e-07	0.0415801	0.22895
	AASDHPPT	Q9NRN7	6.06422	8.37666e-08	5.85472e-07	0.0525872	-0.153779
	GTF2I	P78347	6.11974	8.40879e-08	5.87147e-07	0.0857279	-0.105982
	PRRG1	O14668	5.9249	8.46901e-08	5.90779e-07	0.0613311	-0.149735
	ATF2	P15336	-6.00725	8.48798e-08	5.91529e-07	-0.0279624	0.125476
	GATA2	P23769	-5.98227	8.52979e-08	5.93868e-07	-0.0735695	0.0995756
	EHMT2	Q96KQ7	5.95555	8.72799e-08	6.0708e-07	-0.0930673	-0.248145
	SRSF3	P84103	6.06955	8.80797e-08	6.119e-07	0.088801	-0.100607
	PSPC1	Q8WXF1	5.9407	8.81429e-08	6.119e-07	-0.113028	-0.284437
	CNOT1	A5YKK6	6.04782	8.89842e-08	6.17146e-07	0.0940939	-0.123008
	MAGOH	P61326	5.96894	9.0084e-08	6.24172e-07	0.0256761	-0.16718
	ATG16L1	Q676U5	5.87827	9.04129e-08	6.25849e-07	0.0240505	-0.120499
	NOVA1	P51513	-6.09235	9.06324e-08	6.26765e-07	-0.150809	0.073629
	SPG7	Q9UQ90	5.98322	9.212e-08	6.36441e-07	0.0409584	-0.094657
	PFKFB4	Q16877	6.05545	9.28485e-08	6.40859e-07	-0.0374986	-0.286906
	TRIM36	Q9NQ86	-6.12132	9.3217e-08	6.42787e-07	-0.0876662	0.318245
	TOLLIP	Q9H0E2	5.95836	9.47916e-08	6.53019e-07	-0.0802405	-0.23309
	GPR6	P46095	5.96156	9.52334e-08	6.5494e-07	0.0299076	-0.144291
	HCFC2	Q9Y5Z7	-5.86798	9.52525e-08	6.5494e-07	0.021191	0.182673
	CPSF7	Q8N684	-6.01016	9.54583e-08	6.55729e-07	0.0213699	0.224687
	SPARCL1	Q14515	-6.0231	9.62858e-08	6.60783e-07	-0.0596194	0.325378
	RNF216	Q9NWF9	6.05527	9.7874e-08	6.71043e-07	0.0660458	-0.142173
	ENY2	Q9NPA8	5.92142	9.8895e-08	6.77398e-07	0.075309	-0.112897
	ITGA3	P26006	-6.0926	1.02508e-07	7.0148e-07	0.0561179	0.348942
	RALGAPB	Q86X10	5.96259	1.04004e-07	7.1104e-07	-0.0089982	-0.180068
	ERF	P50548	6.08894	1.04868e-07	7.16266e-07	0.214157	-0.0868606
	CASP9	P55211	-6.06344	1.05722e-07	7.21412e-07	-0.0326844	0.17764
	ILRUN	Q9H6K1	5.88829	1.09835e-07	7.48064e-07	-0.0261242	-0.166438
	EFR3B	Q9Y2G0	-5.91039	1.09827e-07	7.48064e-07	-0.0207527	0.148241
	ZNF74	Q16587	6.12666	1.10869e-07	7.54392e-07	0.0725929	-0.263791
	RALGAPA1	Q6GYQ0	-5.93996	1.11072e-07	7.55059e-07	-0.0729956	0.127896
	PSMD12	O00232	6.00144	1.11429e-07	7.56774e-07	0.130955	-0.0708295
	LONP1	P36776	6.09777	1.12094e-07	7.60569e-07	-0.0645846	-0.319575
	VTI1B	Q9UEU0	-6.02506	1.12449e-07	7.6226e-07	-0.0387502	0.163569
	CHAF1A	Q13111	6.00768	1.12669e-07	7.63036e-07	0.112591	-0.0732961
	MEFV	O15553	-6.01284	1.13305e-07	7.66621e-07	0.00656257	0.264828
	WNT10B	O00744	-5.74427	1.15509e-07	7.79441e-07	-0.0516974	0.129329
	ABHD11	Q8NFV4	5.92566	1.15503e-07	7.79441e-07	0.0946809	-0.0891971
	PODXL2	Q9NZ53	5.86726	1.15525e-07	7.79441e-07	0.0445656	-0.176168
	PAICS	P22234	5.87995	1.16207e-07	7.83311e-07	0.0479579	-0.126893
	PCSK5	Q92824	-5.81471	1.16645e-07	7.85527e-07	-0.0524794	0.192402
	ZNF227	Q86WZ6	5.92585	1.17675e-07	7.91719e-07	0.0392176	-0.171643
	RHOBTB2	Q9BYZ6	6.14074	1.17829e-07	7.92019e-07	0.0798525	-0.216683
	ACTN4	O43707	6.02276	1.18102e-07	7.93111e-07	0.141786	-0.0733984
	ENTREP2	O60320	-5.8527	1.19376e-07	8.00918e-07	-0.0211429	0.252532
	POU1F1	P28069	-6.03997	1.20953e-07	8.10745e-07	-0.279653	0.00185876
	ZEB2	O60315	-5.95752	1.21129e-07	8.11173e-07	0.000191756	0.230958
	KATNA1	O75449	5.99528	1.24817e-07	8.34313e-07	0.110286	-0.134858
	PIAS1	O75925	-5.94724	1.2474e-07	8.34313e-07	-0.0232611	0.156583
	SMG9	Q9H0W8	6.03613	1.24984e-07	8.34654e-07	0.00730641	-0.233753
	PCTP	Q9UKL6	-6.01497	1.28704e-07	8.58702e-07	0.0101025	0.279351
	MDFIC	Q9P1T7	-6.00488	1.31316e-07	8.75316e-07	0.0222037	0.269617
	CD247	P20963	-5.98406	1.32129e-07	8.79112e-07	0.026572	0.295367
	GCLM	P48507	-5.91127	1.32087e-07	8.79112e-07	0.0557631	0.265279
	PPP3CA	Q08209	5.86813	1.33324e-07	8.86243e-07	0.0339063	-0.141732
	EYA2	O00167	-6.05821	1.36159e-07	9.04253e-07	-0.0876421	0.351489
	CACNA2D3	Q8IZS8	-5.89449	1.38175e-07	9.16794e-07	-0.0492186	0.146358
	PGD	P52209	5.92505	1.38429e-07	9.17419e-07	0.102861	-0.136761
	RIC8B	Q9NVN3	5.96566	1.38524e-07	9.17419e-07	-0.022352	-0.209719
	DOCK4	Q8N1I0	-5.87044	1.39349e-07	9.21188e-07	-0.0282268	0.178987
	B9D1	Q9UPM9	6.03268	1.39306e-07	9.21188e-07	0.0116275	-0.219912
	PANX1	Q96RD7	5.98212	1.39684e-07	9.22552e-07	-0.0283555	-0.30394
	AAMDC	Q9H7C9	-6.18702	1.40178e-07	9.24972e-07	-0.0258937	0.204196
	DPY19L1	Q2PZI1	6.05769	1.40501e-07	9.25403e-07	-0.0675345	-0.235573
	PRSS21	Q9Y6M0	5.7736	1.40425e-07	9.25403e-07	0.0530088	-0.188958
	HMGCS2	P54868	-5.90317	1.41449e-07	9.30799e-07	-0.00786119	0.544238
	CALY	Q9NYX4	-5.85909	1.44689e-07	9.5125e-07	-0.0755938	0.132172
	RHOF	Q9HBH0	-5.86941	1.45265e-07	9.5416e-07	-0.0447281	0.239061
	OSBPL1A	Q9BXW6	-5.94267	1.46533e-07	9.61614e-07	-0.0815014	0.18534
	DLG2	Q15700	-5.97599	1.47549e-07	9.67402e-07	0.00536388	0.211587
	TTLL1	O95922	5.83172	1.47915e-07	9.68918e-07	-0.0426786	-0.222831
	OLR1	P78380	5.631	1.4826e-07	9.69488e-07	-0.111909	-0.334673
	HAUS2	Q9NVX0	5.82904	1.48271e-07	9.69488e-07	0.0108625	-0.138766
	MT1G	P13640	-5.95907	1.48685e-07	9.6977e-07	-0.03224	0.339219
	POM121	Q96HA1	5.89398	1.48719e-07	9.6977e-07	-0.0329151	-0.238989
	ATP5IF1	Q9UII2	-5.8823	1.48592e-07	9.6977e-07	0.0597511	0.257554
	TGM1	P22735	-5.84204	1.49507e-07	9.73146e-07	-0.00547535	0.188445
	PHF20	Q9BVI0	5.90377	1.49413e-07	9.73146e-07	0.0667196	-0.110351
	STARD3	Q14849	-5.69007	1.49688e-07	9.73444e-07	-0.0602566	0.0879076
	DERL1	Q9BUN8	6.01188	1.50265e-07	9.76317e-07	0.062228	-0.184723
	NFAT5	O94916	5.84819	1.50711e-07	9.78328e-07	0.0142655	-0.179758
	TOGARAM1	Q9Y4F4	-5.55709	1.50908e-07	9.78724e-07	-0.056264	0.0987789
	ECEL1	O95672	5.91097	1.51147e-07	9.79258e-07	0.0863946	-0.108112
	GALNT12	Q8IXK2	-5.92828	1.51262e-07	9.79258e-07	-0.0716834	0.226506
	SLC13A2	Q13183	-5.95609	1.55801e-07	1.00774e-06	-0.104085	0.207204
	TROAP	Q12815	6.04852	1.56332e-07	1.00936e-06	0.135965	-0.180147
	NAT10	Q9H0A0	6.06317	1.56295e-07	1.00936e-06	-0.00977136	-0.300512
	OPTN	Q96CV9	-5.87657	1.58221e-07	1.02064e-06	-0.0587809	0.135923
	MXI1	P50539	-5.96339	1.60029e-07	1.03138e-06	0.0823271	0.397966
	PIEZO2	Q9H5I5	-5.95823	1.61076e-07	1.0372e-06	-0.104861	0.0670136
	TNNI3K	Q59H18	5.91859	1.62009e-07	1.04227e-06	0.053251	-0.147941
	GGT5	P36269	5.94472	1.62341e-07	1.04348e-06	0.0232339	-0.247884
	UQCR10	Q9UDW1	-5.76559	1.63241e-07	1.04833e-06	0.0233193	0.196747
	EHD3	Q9NZN3	5.8602	1.6415e-07	1.05322e-06	-0.00952087	-0.229846
	TACR1	P25103	5.85836	1.65262e-07	1.05847e-06	0.0308243	-0.136136
	CXCR3	P49682	5.84636	1.65204e-07	1.05847e-06	0.0589283	-0.148938
	HOXB3	P14651	5.82594	1.65865e-07	1.06045e-06	0.0366896	-0.204391
	TRPC6	Q9Y210	-5.88349	1.65839e-07	1.06045e-06	-0.0293315	0.192059
	RBM23	Q86U06	-5.71112	1.68176e-07	1.07427e-06	-0.0175204	0.123296
	SH2D3C	Q8N5H7	-5.92943	1.69054e-07	1.07892e-06	-0.0326966	0.227807
	SLC12A5	Q9H2X9	5.77814	1.71761e-07	1.09522e-06	0.028711	-0.153462
	DGKA	P23743	-5.81542	1.72566e-07	1.09888e-06	-0.0056492	0.21494
	AMT	P48728	-5.89494	1.7264e-07	1.09888e-06	-0.0923745	0.196323
	PEX5L	Q8IYB4	5.80097	1.7318e-07	1.10135e-06	-0.0663501	-0.241348
	GDPD3	Q7L5L3	-6.01224	1.74915e-07	1.1114e-06	0.0432691	0.502463
	BAX	Q07812	5.7481	1.75997e-07	1.11728e-06	0.0451901	-0.157167
	IQGAP2	Q13576	-5.74101	1.79904e-07	1.14109e-06	-0.0382484	0.229047
	CBLL1	Q75N03	5.74333	1.81779e-07	1.15196e-06	-0.00491625	-0.180114
	FGF12	P61328	5.89992	1.82171e-07	1.15343e-06	-0.00226886	-0.196874
	MARCHF1	Q8TCQ1	-5.82557	1.85901e-07	1.17601e-06	-0.0387487	0.204863
	RWDD1	Q9H446	-5.74931	1.90835e-07	1.20616e-06	-0.0351642	0.140885
	CA7	P43166	-5.99888	1.91888e-07	1.21176e-06	-0.0270353	0.470022
	ERP29	P30040	5.77361	1.92259e-07	1.21303e-06	0.0335674	-0.156477
	CYP4F12	Q9HCS2	-5.89564	1.93004e-07	1.21667e-06	0.0459022	0.392322
	NABP2	Q9BQ15	5.93858	1.98014e-07	1.24716e-06	0.1222	-0.159561
	PJA2	O43164	-5.82987	1.98188e-07	1.24716e-06	-0.0429994	0.173129
	NCLN	Q969V3	5.74186	2.01106e-07	1.26442e-06	0.003557	-0.125071
	MR1	Q95460	5.65837	2.01337e-07	1.26477e-06	-0.0155083	-0.164865
	TMEM9B	Q9NQ34	-5.87613	2.04704e-07	1.2848e-06	-0.00615362	0.22718
	MOB1A	Q9H8S9	5.85367	2.05141e-07	1.28642e-06	0.114759	-0.0726699
	GBA3	Q9H227	-5.88408	2.0996e-07	1.31549e-06	-0.0404077	0.448627
	SPINT1	O43278	-5.95927	2.1191e-07	1.32656e-06	0.0223223	0.361077
	PAFAH1B1	P43034	-5.70154	2.12256e-07	1.32757e-06	0.0100627	0.133973
	NEK3	P51956	5.74965	2.1278e-07	1.32969e-06	0.0455635	-0.198282
	APBB1IP	Q7Z5R6	-5.87896	2.15087e-07	1.34294e-06	-0.0268955	0.214269
	BAG1	Q99933	-5.71773	2.16592e-07	1.35117e-06	0.000482348	0.143416
	FBXO3	Q9UK99	-5.85185	2.16831e-07	1.35148e-06	-0.0351956	0.171366
	CD44	P16070	5.8017	2.17573e-07	1.35494e-06	0.109477	-0.0870749
	CACNA1I	Q9P0X4	5.85777	2.18459e-07	1.35928e-06	0.0307344	-0.144975
	RMND5B	Q96G75	5.91748	2.18651e-07	1.3593e-06	0.121386	-0.122313
	MRPS18A	Q9NVS2	-5.68364	2.20063e-07	1.3669e-06	0.035849	0.184095
	CNKSR2	Q8WXI2	5.78204	2.23024e-07	1.3841e-06	-0.0625503	-0.207922
	PPFIBP1	Q86W92	5.7513	2.26863e-07	1.40671e-06	0.0224385	-0.126185
	ALAS2	P22557	-5.84697	2.27585e-07	1.40997e-06	-0.0624224	0.194311
	RUFY2	Q8WXA3	-5.85461	2.28093e-07	1.4119e-06	-0.0818675	0.132287
	IP6K1	Q92551	-5.86342	2.29309e-07	1.41821e-06	-0.00823409	0.231663
	HOXD12	P35452	5.81178	2.30831e-07	1.4264e-06	-0.031569	-0.336931
	HADH	Q16836	-5.68715	2.36116e-07	1.4578e-06	0.026161	0.164109
	AP1S1	P61966	5.87052	2.36399e-07	1.4583e-06	0.0183692	-0.229378
	TMEM19	Q96HH6	5.69615	2.39537e-07	1.47639e-06	-0.0587406	-0.226757
	HEXA	P06865	-5.62231	2.40439e-07	1.48068e-06	-0.0394218	0.107162
	BTNL3	Q6UXE8	-5.85676	2.41207e-07	1.48414e-06	-0.0262061	0.397904
	MGRN1	O60291	-5.42014	2.42696e-07	1.49203e-06	-0.0462891	0.06538
	PPP2R5E	Q16537	-5.76335	2.45892e-07	1.51039e-06	0.00757583	0.178287
	PXMP4	Q9Y6I8	5.68704	2.48079e-07	1.52252e-06	-0.0364492	-0.241637
	DDX5	P17844	5.51705	2.50616e-07	1.53678e-06	0.209041	0.0796698
	NUP214	P35658	-5.82338	2.51251e-07	1.53937e-06	-0.0133657	0.161267
	GNAO1	P09471	-5.87489	2.56833e-07	1.57223e-06	0.0149933	0.222703
	TMX2	Q9Y320	-5.71059	2.58077e-07	1.5785e-06	0.220883	0.390658
	PDGFD	Q9GZP0	-5.75855	2.61857e-07	1.59891e-06	-0.0539678	0.21197
	ZC4H2	Q9NQZ6	-5.69577	2.61832e-07	1.59891e-06	-0.0285951	0.18099
	ADAM29	Q9UKF5	-5.79052	2.64357e-07	1.6128e-06	-0.0519353	0.148786
	OVOL2	Q9BRP0	-5.88075	2.65717e-07	1.61972e-06	-0.0290474	0.253294
	TM6SF2	Q9BZW4	-5.80226	2.66138e-07	1.62092e-06	0.02278	0.273951
	ZZEF1	O43149	-5.88178	2.69122e-07	1.63665e-06	0.0470597	0.322077
	MBTD1	Q05BQ5	5.75377	2.69211e-07	1.63665e-06	0.00253112	-0.239249
	TM6SF1	Q9BZW5	-5.52204	2.69402e-07	1.63665e-06	-0.101107	0.0669852
	ADGRG2	Q8IZP9	5.63345	2.72359e-07	1.65321e-06	0.0720383	-0.123511
	SLC35A2	P78381	5.59775	2.77788e-07	1.68475e-06	0.102424	-0.0230277
	UBE2A	P49459	-5.55143	2.81286e-07	1.70309e-06	0.0529613	0.203132
	RPRD1A	Q96P16	5.76062	2.81121e-07	1.70309e-06	-0.00445979	-0.219749
	TMEM94	Q12767	-5.72531	2.83926e-07	1.71764e-06	-0.117479	0.0379388
	EXOG	Q9Y2C4	-5.69311	2.87001e-07	1.73478e-06	0.0612096	0.187635
	TRMT2A	Q8IZ69	5.84951	2.91784e-07	1.76221e-06	0.0940434	-0.166432
	U2AF5	P0DN76	5.69839	2.9269e-07	1.76472e-06	0.0682204	-0.0852462
	U2AF1	Q01081	5.69839	2.9269e-07	1.76472e-06	0.0682204	-0.0852462
	ELF1	P32519	5.75711	2.93985e-07	1.77104e-06	0.154635	-0.0472526
	QPCT	Q16769	5.60538	3.02328e-07	1.81978e-06	0.0695433	-0.267418
	METTL2A	Q96IZ6	5.6864	3.04987e-07	1.83425e-06	-0.0456217	-0.198275
	PIP5K1C	O60331	5.78908	3.05908e-07	1.83826e-06	0.060676	-0.221018
	SAPCD1	Q5SSQ6	5.84166	3.0723e-07	1.84466e-06	-0.0333535	-0.318183
	KLK6	Q92876	5.60662	3.09983e-07	1.85809e-06	0.0993108	-0.225226
	ELP4	Q96EB1	5.53573	3.09954e-07	1.85809e-06	-0.0500868	-0.217543
	TRPM4	Q8TD43	-5.65712	3.12731e-07	1.87301e-06	-0.0477083	0.214773
	MAPK9	P45984	-5.75533	3.15557e-07	1.88836e-06	-0.0603741	0.120769
	PBX3	P40426	-5.70498	3.21923e-07	1.92485e-06	-0.0862425	0.179049
	RNLS	Q5VYX0	-5.62975	3.22965e-07	1.92948e-06	-0.00908765	0.182115
	B4GALT6	Q9UBX8	5.55805	3.2574e-07	1.94444e-06	0.0281635	-0.138739
	TAOK1	Q7L7X3	5.76561	3.26957e-07	1.95009e-06	-0.0558846	-0.262107
	SIVA1	O15304	5.60587	3.36281e-07	2.00404e-06	0.0726359	-0.0980888
	CYBC1	Q9BQA9	-5.6065	3.37945e-07	2.01229e-06	-0.0221609	0.154329
	KLHL36	Q8N4N3	5.67888	3.43098e-07	2.04129e-06	0.0257434	-0.151986
	SCN2A	Q99250	-5.60658	3.44262e-07	2.04653e-06	0.00790435	0.184758
	IRX5	P78411	5.709	3.47e-07	2.0611e-06	-0.0744098	-0.360094
	NUCB2	P80303	-5.60196	3.51758e-07	2.08764e-06	0.0435397	0.264048
	TLX1	P31314	5.71344	3.53437e-07	2.09587e-06	0.0816781	-0.150539
	RAC1	P63000	5.5742	3.55707e-07	2.10587e-06	0.137198	0.0131743
	KIF15	Q9NS87	5.7101	3.55554e-07	2.10587e-06	0.0189118	-0.244645
	DCLK1	O15075	-5.69384	3.59531e-07	2.12676e-06	-0.0157957	0.183779
	PDXK	O00764	5.62835	3.66567e-07	2.1655e-06	0.0619862	-0.0732576
	AHCTF1	Q8WYP5	5.68888	3.66682e-07	2.1655e-06	0.0220517	-0.188658
	BUD23	O43709	5.75862	3.68401e-07	2.17387e-06	0.101375	-0.125272
	GRB7	Q14451	5.73496	3.73931e-07	2.20469e-06	0.00807367	-0.237982
	KLK7	P49862	5.45252	3.75934e-07	2.21469e-06	-0.0220422	-0.235543
	PEG10	Q86TG7	-5.53502	3.78651e-07	2.22705e-06	-0.0787096	0.153762
	PCYT2	Q99447	5.60484	3.78498e-07	2.22705e-06	0.0946695	-0.0982345
	ST3GAL5	Q9UNP4	-5.61601	3.80089e-07	2.23369e-06	0.0687387	0.24783
	EIF3D	O15371	5.59892	3.81192e-07	2.23834e-06	0.172792	0.00589726
	TOMM40	O96008	5.6211	3.91087e-07	2.29457e-06	-0.0219337	-0.195182
	TNS2	Q63HR2	-5.6823	3.95657e-07	2.31949e-06	-0.020256	0.228784
	NEBL	O76041	5.7284	3.96594e-07	2.32309e-06	0.116285	-0.206704
	SV2B	Q7L1I2	-5.67929	4.00121e-07	2.34184e-06	-0.204495	0.00203084
	CD300A	Q9UGN4	-5.64585	4.05169e-07	2.36946e-06	-0.00542729	0.160035
	LRRC31	Q6UY01	-5.64617	4.07236e-07	2.37962e-06	-0.0366301	0.369194
	SACM1L	Q9NTJ5	5.52212	4.21487e-07	2.4609e-06	0.0825152	-0.109898
	ACY1	Q03154	5.43018	4.22937e-07	2.46736e-06	0.0883297	-0.0429762
	PACS1	Q6VY07	5.73226	4.23708e-07	2.46986e-06	0.0633838	-0.206592
	ADARB1	P78563	5.68854	4.28271e-07	2.49444e-06	0.0404889	-0.161779
	DNASE2B	Q8WZ79	-5.64451	4.34201e-07	2.52693e-06	0.043337	0.246749
	NOD1	Q9Y239	5.56123	4.36105e-07	2.53596e-06	0.0743366	-0.0870986
	SYN2	Q92777	-5.56238	4.37747e-07	2.54345e-06	-0.0331307	0.118773
	CARD9	Q9H257	5.55103	4.39297e-07	2.5504e-06	-0.0122054	-0.212969
	BIN1	O00499	5.61665	4.41419e-07	2.56066e-06	0.0158866	-0.13583
	TOE1	Q96GM8	-5.60146	4.42014e-07	2.56204e-06	-0.0286083	0.138414
	ACVR2B	Q13705	5.64604	4.42416e-07	2.56231e-06	-0.00242641	-0.179415
	ADAT1	Q9BUB4	5.67089	4.47138e-07	2.58758e-06	-0.00431218	-0.241229
	PCID2	Q5JVF3	5.61663	4.57707e-07	2.64584e-06	0.0212238	-0.210207
	IKZF3	Q9UKT9	-5.71844	4.57941e-07	2.64584e-06	-0.0276317	0.273993
	UTP14A	Q9BVJ6	5.57711	4.62323e-07	2.66901e-06	-0.00284809	-0.179299
	AVL9	Q8NBF6	5.59338	4.64209e-07	2.67776e-06	-0.0300267	-0.180627
	PREX2	Q70Z35	-5.59662	4.69325e-07	2.70294e-06	-0.0696553	0.128022
	IQCG	Q9H095	5.62358	4.69228e-07	2.70294e-06	0.000868948	-0.178554
	IMPA1	P29218	-5.49023	4.7362e-07	2.72549e-06	0.0749324	0.28729
	GOLM1	Q8NBJ4	-5.69957	4.75189e-07	2.73234e-06	0.118368	0.45043
	ISOC2	Q96AB3	-5.40445	4.79827e-07	2.75649e-06	-0.168233	-0.0305275
	SIRT5	Q9NXA8	5.58776	4.80155e-07	2.75649e-06	0.012694	-0.127189
	EDNRA	P25101	5.64038	4.84032e-07	2.77653e-06	0.0843161	-0.233123
	PLAGL1	Q9UM63	-5.49104	4.87831e-07	2.7961e-06	-0.0567244	0.174325
	PRICKLE4	Q2TBC4	5.65073	4.93925e-07	2.82877e-06	0.115077	-0.11695
	CMAS	Q8NFW8	-5.64471	4.94689e-07	2.8309e-06	-0.0609122	0.164069
	GMPPB	Q9Y5P6	-5.52837	5.02382e-07	2.87263e-06	0.028987	0.196625
	TMEM39B	Q9GZU3	-5.56679	5.04492e-07	2.88241e-06	0.0172271	0.216063
	TAC3	Q9UHF0	-5.58635	5.15168e-07	2.94107e-06	-0.0151838	0.18371
	MALT1	Q9UDY8	-5.48481	5.18585e-07	2.95823e-06	0.00928903	0.177618
	ERAL1	O75616	-5.55489	5.28919e-07	3.0148e-06	-0.0861024	0.0914526
	ATP5MF	P56134	5.4891	5.32099e-07	3.03052e-06	0.0657	-0.0559079
	DBNDD1	Q9H9R9	5.61621	5.35021e-07	3.04475e-06	0.0601653	-0.214534
	PROSER1	Q86XN7	5.5772	5.42442e-07	3.08455e-06	-0.0203997	-0.277351
	ZNF106	Q9H2Y7	-5.59336	5.47067e-07	3.10839e-06	-0.0246835	0.175641
	NUP155	O75694	5.558	5.49771e-07	3.1213e-06	0.0204218	-0.246484
	IFI6	P09912	5.63481	5.5077e-07	3.12343e-06	0.114176	-0.342163
	KLHL22	Q53GT1	-5.49354	5.51016e-07	3.12343e-06	-0.0938238	0.0435168
	GPR89A	B7ZAQ6	5.48516	5.55283e-07	3.14191e-06	-0.00131101	-0.141108
	GPR89B	P0CG08	5.48516	5.55283e-07	3.14191e-06	-0.00131101	-0.141108
	EDNRB	P24530	-5.49087	5.55585e-07	3.14191e-06	0.0095934	0.231615
	CLIC5	Q9NZA1	-5.52384	5.5855e-07	3.1562e-06	-0.000166709	0.235769
	ZNF202	O95125	5.63262	5.63104e-07	3.17944e-06	-0.0714963	-0.290237
	SHQ1	Q6PI26	5.43193	5.65156e-07	3.18852e-06	0.00998367	-0.118123
	NAP1L1	P55209	5.61607	5.68882e-07	3.20703e-06	0.124418	-0.0962
	HTR4	Q13639	-5.64576	5.74833e-07	3.23646e-06	0.0763386	0.293738
	DDX24	Q9GZR7	5.65852	5.75e-07	3.23646e-06	0.155782	-0.0592524
	DRAP1	Q14919	5.59503	5.82493e-07	3.27607e-06	0.00749327	-0.208237
	IGLL1	P15814	-5.4419	5.83944e-07	3.28167e-06	-0.0717026	0.165475
	AZI2	Q9H6S1	-5.51761	5.88474e-07	3.30454e-06	0.0097916	0.135495
	GH2	P01242	5.60307	5.89491e-07	3.30768e-06	0.0207632	-0.144055
	BICD1	Q96G01	5.43966	5.92468e-07	3.32179e-06	-0.0917344	-0.259634
	FAM53B	Q14153	-5.55217	6.00064e-07	3.36176e-06	0.0243891	0.180622
	SOD2	P04179	5.63283	6.07082e-07	3.39579e-06	0.0508917	-0.228474
	GABARAPL1	Q9H0R8	-5.52683	6.0672e-07	3.39579e-06	-0.00884369	0.170637
	MAVS	Q7Z434	-5.4925	6.07883e-07	3.39763e-06	-0.0174269	0.150067
	PPARD	Q03181	-5.64805	6.13626e-07	3.42707e-06	0.0434269	0.291739
	SLCO1B3	Q9NPD5	5.4604	6.39336e-07	3.56537e-06	-0.0620306	-0.512018
	PCDHGB7	Q9Y5F8	-5.49212	6.39379e-07	3.56537e-06	-0.126603	0.0628849
	RPS6KA4	O75676	5.59295	6.40197e-07	3.56717e-06	0.0109493	-0.214767
	RRN3	Q9NYV6	5.53413	6.42242e-07	3.57579e-06	-0.0199924	-0.203772
	KNL1	Q8NG31	5.5305	6.60062e-07	3.67217e-06	-0.132931	-0.364479
	FBXL2	Q9UKC9	5.65652	6.61294e-07	3.67618e-06	0.111428	-0.264587
	RCAN2	Q14206	-5.64871	6.71614e-07	3.73067e-06	-0.0361946	0.356201
	TFPI	P10646	-5.41772	6.73316e-07	3.73724e-06	-0.110295	0.098655
	MYO7B	Q6PIF6	-5.60387	6.74466e-07	3.74074e-06	-0.069249	0.20487
	IFRD2	Q12894	5.44457	6.83315e-07	3.7869e-06	0.00355154	-0.170695
	NAP1L4	Q99733	5.52926	6.86204e-07	3.79998e-06	-0.0270184	-0.189571
	CPOX	P36551	5.52053	6.88196e-07	3.80809e-06	-0.0176255	-0.210058
	SLC17A3	O00476	5.58817	6.92903e-07	3.83119e-06	0.0474413	-0.164897
	AHNAK	Q09666	-5.47977	6.99347e-07	3.86385e-06	-0.0678562	0.112009
	MATR3	P43243	5.31134	7.10331e-07	3.92153e-06	0.180388	0.0804058
	ELF2	Q15723	5.54433	7.29104e-07	4.02209e-06	0.0125643	-0.196956
	ZNF609	O15014	-5.59749	7.30186e-07	4.02497e-06	-0.0246557	0.160711
	NLGN1	Q8N2Q7	-5.54767	7.34767e-07	4.04712e-06	-0.117846	0.129688
	NDC1	Q9BTX1	5.49707	7.51571e-07	4.13651e-06	0.0816388	-0.171107
	RASGRP3	Q8IV61	-5.42411	7.52686e-07	4.13948e-06	-0.0225848	0.168506
	PCDHGA8	Q9Y5G5	-5.41145	7.55605e-07	4.15237e-06	-0.125493	0.0321082
	AMD1	P17707	5.40609	7.59904e-07	4.17281e-06	-0.0202962	-0.175065
	SETBP1	Q9Y6X0	-5.51857	7.67971e-07	4.21389e-06	0.00179316	0.268517
	CLU	P10909	-5.59032	7.83918e-07	4.29811e-06	-0.0671719	0.360458
	EPHA7	Q15375	-5.57402	7.86471e-07	4.30883e-06	-0.109024	0.178452
	EFNA3	P52797	5.53946	7.92548e-07	4.33882e-06	0.0969192	-0.326976
	SNAP23	O00161	-5.53713	7.98563e-07	4.36683e-06	-0.111271	0.138494
	ARPIN	Q7Z6K5	-5.54399	7.98877e-07	4.36683e-06	0.137139	0.346309
	GDPD2	Q9HCC8	-5.57797	8.03616e-07	4.3894e-06	-0.112006	0.261475
	NARS1	O43776	5.44285	8.05966e-07	4.3989e-06	0.176227	-0.0405098
	TRIM22	Q8IYM9	-5.27088	8.24611e-07	4.49725e-06	-0.0175151	0.219424
	ATP2C1	P98194	5.48566	8.2614e-07	4.50218e-06	-0.0450715	-0.197501
	KNTC1	P50748	5.52174	8.31431e-07	4.52759e-06	0.0217271	-0.236269
	ARHGEF6	Q15052	-5.42638	8.32294e-07	4.52886e-06	0.096515	0.293022
	ITPK1	Q13572	-5.46591	8.43925e-07	4.58868e-06	-0.0156384	0.123766
	SNX16	P57768	5.36427	8.44575e-07	4.58875e-06	-0.0829224	-0.292797
	RNASET2	O00584	5.46075	8.54357e-07	4.6384e-06	0.0824523	-0.0889648
	ZNF692	Q9BU19	5.52912	8.74588e-07	4.74465e-06	0.0549983	-0.229114
	PRKCD	Q05655	-5.47386	8.79005e-07	4.76503e-06	0.022336	0.209185
	TRAF3	Q13114	5.48503	8.81194e-07	4.7733e-06	0.0835319	-0.0965218
	OGG1	O15527	-5.42247	8.87352e-07	4.80304e-06	-0.00693355	0.119426
	TFR2	Q9UP52	5.58755	8.91516e-07	4.82196e-06	0.103859	-0.187692
	CYB561	P49447	-5.45905	9.00341e-07	4.86603e-06	0.0136343	0.213986
	PMPCA	Q10713	5.44243	9.11386e-07	4.92203e-06	-0.0200121	-0.194471
	GAREM1	Q9H706	-5.38305	9.1237e-07	4.92365e-06	-0.00807636	0.191022
	HERC3	Q15034	-5.45229	9.13521e-07	4.92617e-06	-0.0183187	0.173855
	PTOV1	Q86YD1	5.40297	9.28095e-07	5.00101e-06	0.0741422	-0.108634
	RAB4B	P61018	-5.47146	9.49238e-07	5.11112e-06	0.0180317	0.240383
	MREG	Q8N565	5.41762	9.56972e-07	5.14891e-06	-0.0152827	-0.191115
	RNF8	O76064	5.34435	9.60111e-07	5.1596e-06	-0.0457454	-0.154893
	BPNT1	O95861	-5.42796	9.6111e-07	5.1596e-06	0.0111853	0.193189
	PCDHGC4	Q9Y5F7	-5.4061	9.61053e-07	5.1596e-06	-0.0665442	0.141364
	ASTE1	Q2TB18	-5.45575	9.65293e-07	5.1782e-06	-0.0266035	0.191507
	CCNO	P22674	5.55059	9.71432e-07	5.20725e-06	0.0146512	-0.384474
	KLF12	Q9Y4X4	-5.25453	9.74616e-07	5.22043e-06	-0.0638865	0.0995602
	PDIA2	Q13087	5.48568	9.83716e-07	5.26526e-06	0.0182174	-0.204816
	PSRC1	Q6PGN9	-5.24665	9.85478e-07	5.27077e-06	-0.0460328	0.132891
	IL11	P20809	5.29358	1.01117e-06	5.40417e-06	-0.00111716	-0.183465
	TRO	Q12816	5.48776	1.02456e-06	5.47165e-06	0.0782664	-0.103392
	XPNPEP3	Q9NQH7	5.44308	1.04202e-06	5.56077e-06	0.0188907	-0.173532
	EPN2	O95208	5.33706	1.0547e-06	5.62429e-06	0.0455019	-0.100949
	PCDHB11	Q9Y5F2	5.43798	1.07829e-06	5.74581e-06	0.0945315	-0.155282
	LAPTM4B	Q86VI4	5.33933	1.08026e-06	5.7485e-06	0.048337	-0.239639
	GPHN	Q9NQX3	5.39971	1.08039e-06	5.7485e-06	-0.0438214	-0.273195
	ATP5F1C	P36542	5.46001	1.14279e-06	6.07604e-06	0.220828	-0.0134473
	NONO	Q15233	5.40432	1.14604e-06	6.08882e-06	0.0677928	-0.165161
	WIZ	O95785	5.27581	1.14932e-06	6.10176e-06	0.0493931	-0.0498235
	PISD	Q9UG56	5.34187	1.15432e-06	6.12379e-06	0.0143178	-0.148908
	SIPA1	Q96FS4	5.35155	1.15708e-06	6.13391e-06	-0.0640117	-0.242046
	TPP1	O14773	-5.23404	1.16264e-06	6.15884e-06	0.0361672	0.141402
	ITM2A	O43736	-5.29864	1.17231e-06	6.20549e-06	-0.0257257	0.192705
	PUF60	Q9UHX1	5.42913	1.18782e-06	6.28299e-06	0.127623	-0.135331
	ADRA1A	P35348	-5.36609	1.20117e-06	6.34893e-06	-0.0805359	0.0550563
	ADORA3	P0DMS8	-5.38492	1.20502e-06	6.36039e-06	-0.163492	0.0787981
	TRIOBP	Q9H2D6	-5.2961	1.20511e-06	6.36039e-06	0.0952492	0.214931
	PPP6R3	Q5H9R7	5.30244	1.20967e-06	6.37981e-06	-0.0297188	-0.158079
	SF3A1	Q15459	5.3381	1.21429e-06	6.39761e-06	0.0585349	-0.0731435
	MORC2	Q9Y6X9	5.4048	1.21483e-06	6.39761e-06	0.0205668	-0.159126
	PLEKHG6	Q3KR16	-5.42452	1.23258e-06	6.48638e-06	-0.0837397	0.205743
	COL3A1	P02461	5.33938	1.2566e-06	6.60794e-06	0.201654	-0.0721543
	SLC25A11	Q02978	-5.24097	1.25887e-06	6.61504e-06	-0.0604213	0.0801062
	PKNOX1	P55347	5.46616	1.26162e-06	6.61985e-06	-0.0451655	-0.225381
	CES3	Q6UWW8	-5.36967	1.26086e-06	6.61985e-06	-0.0379327	0.306795
	CDC25B	P30305	5.25255	1.2632e-06	6.62331e-06	0.115317	-0.0987345
	DUSP10	Q9Y6W6	5.39375	1.26581e-06	6.63213e-06	0.00195681	-0.261182
	ZFC3H1	O60293	5.25521	1.27058e-06	6.65229e-06	0.0741351	-0.0770126
	PDHB	P11177	-5.27167	1.28407e-06	6.71806e-06	-0.00423088	0.133377
	CEACAM1	P13688	-5.41162	1.28857e-06	6.73669e-06	-0.0183587	0.260318
	ZSCAN5A	Q9BUG6	-5.42472	1.31645e-06	6.87745e-06	-0.0485007	0.225867
	CTPS1	P17812	5.35138	1.32255e-06	6.90428e-06	0.102575	-0.149161
	FLI1	Q01543	-5.28674	1.33975e-06	6.98903e-06	-0.00649576	0.148136
	AGL	P35573	-5.41263	1.34615e-06	7.01732e-06	-0.0841361	0.213938
	SLC4A1	P02730	-5.23973	1.35198e-06	7.04264e-06	0.0029435	0.146898
	LGSN	Q5TDP6	-5.27343	1.35548e-06	7.05577e-06	-0.151233	0.0820013
	SENP2	Q9HC62	-5.35332	1.39839e-06	7.27386e-06	-0.043911	0.144506
	GPNMB	Q14956	-5.19276	1.40191e-06	7.28692e-06	-0.00587237	0.245752
	AFF2	P51816	5.34165	1.40501e-06	7.29772e-06	0.0449837	-0.109833
	SMPDL3A	Q92484	-5.34989	1.41389e-06	7.33859e-06	-0.0481691	0.242303
	GLOD4	Q9HC38	-5.22076	1.41671e-06	7.34789e-06	-0.0180133	0.147856
	USP2	O75604	-5.3947	1.43241e-06	7.424e-06	-0.00854545	0.229345
	PCDHA7	Q9UN72	-5.28567	1.45832e-06	7.55285e-06	-0.0239403	0.195489
	NUP210	Q8TEM1	5.3291	1.46191e-06	7.56599e-06	0.0531761	-0.136686
	VPS28	Q9UK41	-5.32249	1.48392e-06	7.67438e-06	0.045406	0.217245
	PUS7L	Q9H0K6	5.21354	1.48721e-06	7.68586e-06	-0.0492942	-0.210802
	ADH6	P28332	-5.28262	1.49197e-06	7.70496e-06	-0.0240812	0.233628
	PAMR1	Q6UXH9	-5.44709	1.50013e-06	7.74155e-06	-0.0760263	0.251979
	TSSC4	Q9Y5U2	5.24827	1.51553e-06	7.81542e-06	-0.0176425	-0.167452
	SAP18	O00422	5.16543	1.51823e-06	7.81984e-06	0.163074	0.0384372
	DEAF1	O75398	5.36189	1.51856e-06	7.81984e-06	-0.00292246	-0.214741
	AGRN	O00468	5.5226	1.53422e-06	7.89484e-06	0.0270529	-0.209075
	ARHGEF40	Q8TER5	-5.26161	1.53553e-06	7.8959e-06	0.0344335	0.205441
	PRKAR1A	P10644	5.36778	1.53996e-06	7.91307e-06	0.149957	-0.069634
	PNKP	Q96T60	5.25718	1.54834e-06	7.95044e-06	0.0591026	-0.131998
	NAA80	Q93015	5.31927	1.5682e-06	8.04667e-06	-0.037221	-0.263882
	NAA15	Q9BXJ9	5.36216	1.57122e-06	8.0564e-06	0.115092	-0.153277
	TAX1BP1	Q86VP1	5.33313	1.57367e-06	8.05725e-06	0.102131	-0.0688317
	ADGRA3	Q8IWK6	-5.36113	1.57348e-06	8.05725e-06	0.049904	0.267154
	RNF14	Q9UBS8	-5.17036	1.57474e-06	8.05725e-06	0.0179371	0.174668
	PNRC2	Q9NPJ4	5.13918	1.58716e-06	8.11503e-06	0.0604607	-0.0717547
	STAG1	Q8WVM7	-5.35238	1.59977e-06	8.17368e-06	-0.0667428	0.151001
	ELP5	Q8TE02	-5.20322	1.60377e-06	8.18834e-06	0.0918547	0.279012
	NTM	Q9P121	5.33067	1.60702e-06	8.19911e-06	0.0306063	-0.260002
	ISG20	Q96AZ6	-5.21542	1.61799e-06	8.24922e-06	-0.0683949	0.167217
	POU2F3	Q9UKI9	-5.29116	1.63097e-06	8.30952e-06	-0.024558	0.143925
	ARSB	P15848	5.29085	1.6387e-06	8.34298e-06	0.0326968	-0.16021
	RIT1	Q92963	5.22245	1.64158e-06	8.35176e-06	-0.087675	-0.260605
	RAD23A	P54725	-5.27684	1.67523e-06	8.51094e-06	-0.0479272	0.111999
	CXCR4	P61073	-5.29872	1.67496e-06	8.51094e-06	-0.0457623	0.285478
	NSD3	Q9BZ95	-5.14757	1.67908e-06	8.52444e-06	-0.0413364	0.0810365
	SEMA6D	Q8NFY4	-5.29734	1.69891e-06	8.61906e-06	-0.0189589	0.254194
	APOL3	O95236	-5.10053	1.71821e-06	8.71082e-06	-0.0597721	0.12041
	ENTPD4	Q9Y227	-5.29477	1.72309e-06	8.72942e-06	-0.0191338	0.163101
	NRIP2	Q9BQI9	-5.33282	1.73165e-06	8.76662e-06	0.040111	0.250368
	IFT20	Q8IY31	5.31667	1.75592e-06	8.88326e-06	0.0106116	-0.230886
	PSMD10	O75832	5.16042	1.75751e-06	8.88507e-06	0.0667075	-0.0841177
	MAPK10	P53779	-5.2956	1.76768e-06	8.93018e-06	-0.0996438	0.0798776
	DAPK3	O43293	5.18451	1.76979e-06	8.93457e-06	0.00569035	-0.130092
	RAB36	O95755	5.33797	1.77272e-06	8.93686e-06	0.0286115	-0.24685
	SLBP	Q14493	5.07986	1.77267e-06	8.93686e-06	-0.00621055	-0.14853
	PPAN	Q9NQ55	5.32002	1.77957e-06	8.96512e-06	-0.0510936	-0.269619
	DOLPP1	Q86YN1	-5.31059	1.79267e-06	9.02477e-06	-0.0794908	0.135149
	ATP6V1F	Q16864	5.19777	1.79621e-06	9.03629e-06	0.135213	-0.0277878
	DHX32	Q7L7V1	-5.22009	1.79862e-06	9.04208e-06	0.177417	0.360071
	BRINP3	Q76B58	-5.28337	1.80067e-06	9.04607e-06	-0.268523	0.0495322
	AUP1	Q9Y679	-5.26667	1.82697e-06	9.1718e-06	0.0981238	0.278556
	GMPS	P49915	5.33004	1.8339e-06	9.20016e-06	0.0623384	-0.197906
	MGST2	Q99735	-5.24157	1.83564e-06	9.2025e-06	0.0424464	0.242495
	STOML1	Q9UBI4	-5.24445	1.84598e-06	9.24791e-06	0.0282982	0.176252
	ELF5	Q9UKW6	5.107	1.85082e-06	9.26568e-06	0.117553	-0.0745138
	EXT2	Q93063	-5.25957	1.85481e-06	9.27919e-06	-0.0255722	0.147754
	EURL	Q9NYK6	5.21641	1.86459e-06	9.32165e-06	0.0571476	-0.14754
	GSTA4	O15217	-5.23634	1.87422e-06	9.3633e-06	-0.0466435	0.195585
	PRKN	O60260	5.16475	1.88728e-06	9.40897e-06	-0.0647619	-0.204345
	CLSTN1	O94985	-5.31726	1.88664e-06	9.40897e-06	0.182509	0.415565
	SLC4A2	P04920	5.26088	1.88492e-06	9.40897e-06	0.128047	-0.165265
	PCDH1	Q08174	-5.30204	1.89062e-06	9.41909e-06	-0.0489874	0.119225
	IFT81	Q8WYA0	5.21042	1.8935e-06	9.42689e-06	0.0506196	-0.108284
	TEX11	Q8IYF3	-5.37805	1.90192e-06	9.46228e-06	-0.119737	0.336385
	TEX10	Q9NXF1	5.35631	1.91046e-06	9.4982e-06	0.114587	-0.187833
	TADA3	O75528	-5.03141	1.9156e-06	9.51063e-06	-0.0509839	0.0347208
	ISCA1	Q9BUE6	-5.21201	1.9148e-06	9.51063e-06	0.0187981	0.137957
	DCAF7	P61962	5.15483	1.92483e-06	9.54988e-06	0.0516154	-0.0392905
	PHLPP2	Q6ZVD8	-5.32466	1.92884e-06	9.56318e-06	-0.00789972	0.16877
	RAPGEF1	Q13905	-5.1354	1.93059e-06	9.56524e-06	-0.0167675	0.135124
	TXNRD1	Q16881	-5.10849	1.94447e-06	9.62742e-06	-0.0643898	0.0703541
	UIMC1	Q96RL1	5.18734	1.9472e-06	9.6343e-06	-0.00793237	-0.174621
	HSPA4	P34932	5.21374	1.95248e-06	9.6538e-06	0.029975	-0.10299
	CD96	P40200	-5.34841	1.95774e-06	9.67312e-06	-0.137046	0.184327
	SGMS1	Q86VZ5	-5.20335	1.96498e-06	9.70225e-06	-0.0690848	0.156134
	PEX26	Q7Z412	-5.19153	1.97824e-06	9.76102e-06	-0.0297135	0.176638
	GCFC2	P16383	5.15547	1.98413e-06	9.77668e-06	0.00488104	-0.145486
	KHDRBS1	Q07666	5.32651	1.98383e-06	9.77668e-06	0.124033	-0.0833726
	UBR5	O95071	5.20004	1.98808e-06	9.78558e-06	0.050735	-0.094403
	EXOSC2	Q13868	5.34571	1.98865e-06	9.78558e-06	-0.00329563	-0.233545
	NCAM1	P13591	-5.25341	2.00787e-06	9.86667e-06	-0.0983749	0.0664515
	UBA2	Q9UBT2	5.26309	2.00778e-06	9.86667e-06	0.138078	-0.0681629
	TASOR	Q9UK61	-5.09541	2.01156e-06	9.87806e-06	0.027657	0.166319
	TBC1D4	O60343	5.1728	2.02661e-06	9.94517e-06	-0.07837	-0.271332
	VGLL3	A8MV65	-5.15934	2.03001e-06	9.95506e-06	-0.224331	0.0293837
	BRIP1	Q9BX63	5.2796	2.03171e-06	9.95661e-06	-0.116954	-0.387816
	MPZL1	O95297	5.26681	2.05359e-06	1.0057e-05	0.0842508	-0.0585422
	ATAD3B	Q5T9A4	5.28834	2.06291e-06	1.00958e-05	7.15256e-05	-0.227559
	LAMC2	Q13753	5.26225	2.10471e-06	1.02934e-05	0.024597	-0.215896
	IRF4	Q15306	-5.35959	2.1371e-06	1.04447e-05	-0.0873473	0.222376
	ZNF419	Q96HQ0	5.00159	2.13903e-06	1.0447e-05	0.0292879	-0.0726595
	SH2D2A	Q9NP31	5.22181	2.1469e-06	1.04783e-05	-0.0567261	-0.268212
	RUNDC3A	Q59EK9	5.25554	2.15037e-06	1.04881e-05	0.045582	-0.170105
	PTPRD	P23468	-5.08829	2.15471e-06	1.05022e-05	-0.0399502	0.24832
	PSME1	Q06323	5.08687	2.15695e-06	1.0506e-05	0.0803748	-0.0528341
	SERGEF	Q9UGK8	5.19195	2.16561e-06	1.05411e-05	0.0451574	-0.0961916
	STRADA	Q7RTN6	5.10213	2.2226e-06	1.08111e-05	0.0257744	-0.0931398
	SLC39A4	Q6P5W5	5.09276	2.23742e-06	1.08759e-05	0.0473366	-0.141595
	AMZ2	Q86W34	5.02221	2.24779e-06	1.09189e-05	0.0346843	-0.105796
	MAX	P61244	-5.19047	2.25417e-06	1.09425e-05	0.0151174	0.137394
	MGAT4B	Q9UQ53	-5.23525	2.25795e-06	1.09535e-05	0.140625	0.338123
	TRA2A	Q13595	5.1914	2.2711e-06	1.10099e-05	-0.0148126	-0.167047
	PTK7	Q13308	5.13551	2.35128e-06	1.13909e-05	0.083643	-0.130008
	FERMT1	Q9BQL6	5.25626	2.35444e-06	1.13985e-05	0.152311	-0.161365
	GPS2	Q13227	-5.0568	2.35678e-06	1.14022e-05	-0.087745	0.0423419
	ATG13	O75143	-5.20442	2.40129e-06	1.16097e-05	-0.0865472	0.0904893
	LSM12	Q3MHD2	5.38397	2.45096e-06	1.1834e-05	0.0725261	-0.188894
	OLFML2B	Q68BL8	5.27066	2.45096e-06	1.1834e-05	0.106183	-0.252957
	ASL	P04424	-5.22462	2.46077e-06	1.18724e-05	0.0861885	0.319794
	RSAD1	Q9HA92	-5.05735	2.46221e-06	1.18724e-05	0.0208357	0.152667
	SIDT1	Q9NXL6	-5.17428	2.48453e-06	1.1972e-05	-0.0482023	0.24045
	BCOR	Q6W2J9	5.21426	2.48736e-06	1.19776e-05	-0.0786765	-0.303946
	SUCLG2	Q96I99	-5.1404	2.49582e-06	1.20103e-05	-0.0296475	0.163336
	MAP3K5	Q99683	5.12411	2.50711e-06	1.20566e-05	-0.0322608	-0.185223
	DDAH1	O94760	5.15497	2.51574e-06	1.2089e-05	0.106074	-0.0796148
	GSTM1	P09488	-5.12774	2.51721e-06	1.2089e-05	-0.0676288	0.142303
	EAF2	Q96CJ1	-5.20858	2.53505e-06	1.21591e-05	-0.162457	0.0765365
	FZD3	Q9NPG1	5.01825	2.53518e-06	1.21591e-05	0.0597487	-0.125958
	NR1I2	O75469	-5.10131	2.53759e-06	1.21625e-05	0.0840462	0.305716
	EI24	O14681	5.1635	2.54594e-06	1.21895e-05	0.0924944	-0.0695269
	ZDHHC7	Q9NXF8	-5.12179	2.54661e-06	1.21895e-05	0.0823332	0.234308
	TRIM21	P19474	-5.11095	2.6206e-06	1.25354e-05	-0.0923103	0.109724
	OBSL1	O75147	-4.98348	2.65439e-06	1.26886e-05	0.00457074	0.157094
	DEDD	O75618	-5.02355	2.66993e-06	1.27544e-05	0.0125131	0.101795
	RBM15B	Q8NDT2	5.14298	2.67686e-06	1.2779e-05	0.0486937	-0.114576
	DSP	P15924	5.18277	2.695e-06	1.28485e-05	0.215875	-0.0164386
	DRC3	Q9H069	5.13648	2.69422e-06	1.28485e-05	0.0683635	-0.0709313
	SLC3A1	Q07837	-5.14189	2.72711e-06	1.29882e-05	-0.0926938	0.253255
	TINF2	Q9BSI4	-5.2107	2.7279e-06	1.29882e-05	-0.00875175	0.236217
	ABCA2	Q9BZC7	5.01048	2.75468e-06	1.31071e-05	0.0339123	-0.083245
	RBM25	P49756	5.1305	2.7687e-06	1.31651e-05	0.0924036	-0.0464798
	STK26	Q9P289	5.13872	2.77764e-06	1.31989e-05	0.0454345	-0.187355
	ENTR1	Q96C92	5.0339	2.81099e-06	1.33485e-05	0.0125923	-0.133802
	NUDT9	Q9BW91	-5.17606	2.82814e-06	1.34211e-05	-0.080473	0.125271
	BTBD3	Q9Y2F9	-5.25133	2.84055e-06	1.34711e-05	-0.122121	0.239467
	RPAP2	Q8IXW5	5.07492	2.86719e-06	1.35885e-05	0.00632281	-0.149093
	PRG2	P13727	-5.08031	2.87095e-06	1.35974e-05	-0.138081	0.0149165
	HNRNPA2B1	P22626	5.10466	2.87639e-06	1.36052e-05	0.302613	0.0602928
	FXYD2	P54710	-5.08307	2.87484e-06	1.36052e-05	-0.0312191	0.115571
	SLC19A1	P41440	5.12703	2.93233e-06	1.38607e-05	0.0951032	-0.0631885
	KRTAP9-9	Q9BYP9	-5.03593	2.94727e-06	1.39222e-05	-0.132942	0.0419159
	CCDC144A	A2RUR9	-5.05023	2.95702e-06	1.39591e-05	-0.212958	-0.0441712
	PTBP2	Q9UKA9	-5.20001	2.96494e-06	1.39873e-05	-0.10231	0.149682
	SUGP2	Q8IX01	5.11223	2.97342e-06	1.40181e-05	0.0645608	-0.0552643
	ZNF248	Q8NDW4	5.13492	3.02359e-06	1.42453e-05	0.0648498	-0.138083
	ABCG1	P45844	-5.18431	3.04091e-06	1.43176e-05	0.0232621	0.287672
	YWHAH-AS1	Q9Y442	5.05635	3.05096e-06	1.43555e-05	-0.0115039	-0.206424
	SOX5	P35711	-5.18917	3.08878e-06	1.45239e-05	-0.0515227	0.130517
	INS	P01308	5.08114	3.14849e-06	1.4795e-05	0.00484586	-0.183853
	F2RL2	O00254	5.16699	3.16698e-06	1.48722e-05	-0.000605446	-0.319798
	NTRK2	Q16620	-5.0245	3.18877e-06	1.49648e-05	-0.122276	0.059645
	MED17	Q9NVC6	5.12033	3.20274e-06	1.50205e-05	-0.0672135	-0.246958
	KANK2	Q63ZY3	-5.23749	3.22837e-06	1.51309e-05	-0.0342083	0.201774
	GIT1	Q9Y2X7	5.10906	3.25621e-06	1.52514e-05	-0.0380441	-0.238869
	TNNT3	P45378	5.07661	3.29711e-06	1.54243e-05	-0.0504024	-0.205306
	ZCCHC8	Q6NZY4	-5.06744	3.29739e-06	1.54243e-05	-0.0358728	0.13714
	DENND4C	Q5VZ89	-4.96928	3.30996e-06	1.5473e-05	0.00238932	0.142369
	PLAT	P00750	-5.14891	3.32224e-06	1.55203e-05	0.0461544	0.352807
	ELMO2	Q96JJ3	5.12635	3.32742e-06	1.55344e-05	-0.0255453	-0.208414
	COL4A5	P29400	-5.14778	3.34338e-06	1.55988e-05	-0.133417	0.185789
	TRPM6	Q9BX84	-5.18008	3.35073e-06	1.5623e-05	-0.100958	0.310666
	FBXO22	Q8NEZ5	5.1143	3.3598e-06	1.5645e-05	0.0556238	-0.104378
	OSBPL2	Q9H1P3	4.98103	3.35787e-06	1.5645e-05	0.0672903	-0.0485954
	STXBP5L	Q9Y2K9	-5.17674	3.3833e-06	1.57442e-05	-0.0855802	0.107146
	APOBEC3G	Q9HC16	-5.19056	3.3883e-06	1.57573e-05	-0.067021	0.198268
	SCUBE2	Q9NQ36	-5.12859	3.3972e-06	1.57885e-05	-0.0222726	0.266364
	ZNF669	Q96BR6	5.15677	3.42957e-06	1.59287e-05	0.097871	-0.134759
	NT5C	Q8TCD5	-4.99171	3.45259e-06	1.60253e-05	-0.021381	0.137363
	DPP8	Q6V1X1	-5.06878	3.45739e-06	1.60372e-05	0.00590253	0.173179
	SIGLEC6	O43699	-5.19164	3.47439e-06	1.61057e-05	-0.124114	0.114502
	NMRK1	Q9NWW6	-5.10989	3.49394e-06	1.61859e-05	-0.0684795	0.15303
	LSP1	P33241	-5.01534	3.50216e-06	1.62136e-05	0.000241149	0.184058
	LIFR	P42702	-5.09486	3.51972e-06	1.62843e-05	-0.0793074	0.126944
	NRBF2	Q96F24	-5.05913	3.52804e-06	1.63124e-05	-0.0137542	0.161707
	CDC42	P60953	-5.04731	3.55122e-06	1.6409e-05	0.0459958	0.152476
	RABL6	Q3YEC7	5.07677	3.57014e-06	1.64859e-05	-0.00304797	-0.151592
	PCK1	P35558	-5.01989	3.58344e-06	1.65367e-05	-0.0936657	0.304573
	IL19	Q9UHD0	-5.0459	3.6376e-06	1.67758e-05	-0.151439	0.0165575
	LMNA	P02545	-5.0242	3.69132e-06	1.70127e-05	0.0627086	0.184182
	VWF	P04275	-5.04015	3.73665e-06	1.72106e-05	-0.00460903	0.2042
	FARSA	Q9Y285	5.08456	3.76177e-06	1.73152e-05	0.0624822	-0.121783
	SUPT7L	O94864	-5.0535	3.77495e-06	1.73648e-05	0.0503695	0.185698
	DCBLD2	Q96PD2	4.93579	3.78769e-06	1.74123e-05	0.0321251	-0.146515
	TSC22D1	Q15714	-5.00491	3.80289e-06	1.7471e-05	0.0930334	0.230689
	CDC42SE1	Q9NRR8	5.09556	3.83409e-06	1.76031e-05	0.0418048	-0.131681
	PIP5K1A	Q99755	5.09518	3.86675e-06	1.77417e-05	-0.0351568	-0.190343
	ZNF282	Q9UDV7	5.10331	3.91085e-06	1.79326e-05	0.0723452	-0.13467
	MGAT4A	Q9UM21	-5.0201	3.92405e-06	1.79817e-05	-0.00878863	0.21553
	UBE2D3	P61077	-4.87226	3.96679e-06	1.8166e-05	-0.0197132	0.0662167
	MUC1	P15941	-4.98379	3.99191e-06	1.82694e-05	0.0583473	0.307598
	TGIF2	Q9GZN2	5.05101	4.0056e-06	1.83204e-05	0.141171	-0.0561084
	USP10	Q14694	5.01823	4.02092e-06	1.83671e-05	0.0564109	-0.0749555
	SH3GL1	Q99961	-5.00226	4.01894e-06	1.83671e-05	0.0217169	0.178442
	ATP5MJ	P56378	5.04808	4.04419e-06	1.84617e-05	0.138852	-0.0801764
	USPL1	Q5W0Q7	5.05476	4.06137e-06	1.85284e-05	-0.00521272	-0.221296
	AMN	Q9BXJ7	-5.00724	4.07601e-06	1.85834e-05	-0.0576218	0.138219
	MRPL52	Q86TS9	4.96018	4.08612e-06	1.86177e-05	0.127903	-0.0292256
	MAN1A1	P33908	-4.86239	4.10345e-06	1.86849e-05	-0.0610926	0.0965679
	EPB41L1	Q9H4G0	4.9564	4.13099e-06	1.87983e-05	0.0675119	-0.102729
	FOXA1	P55317	-5.00046	4.20364e-06	1.91169e-05	0.0915488	0.392147
	FAM193A	P78312	-4.96873	4.23193e-06	1.92334e-05	-0.0215358	0.142592
	LGALS9	O00182	-5.08841	4.25132e-06	1.93093e-05	-0.0646937	0.174603
	MAST4	O15021	-4.9867	4.25603e-06	1.93185e-05	-0.0361347	0.109691
	ELP3	Q9H9T3	-4.87587	4.27602e-06	1.9397e-05	0.103784	0.250107
	ZFP37	Q9Y6Q3	5.07504	4.28218e-06	1.94127e-05	0.0292336	-0.202152
	KMT2B	Q9UMN6	4.95532	4.29584e-06	1.94624e-05	-0.00794603	-0.137263
	MINK1	Q8N4C8	-5.12995	4.35078e-06	1.96989e-05	-0.00323007	0.211318
	ADAM28	Q9UKQ2	-5.00511	4.38388e-06	1.98363e-05	-0.0198541	0.199553
	BRD3	Q15059	4.99195	4.41344e-06	1.99532e-05	-0.0188691	-0.163855
	SMPD3	Q9NY59	-5.0855	4.41527e-06	1.99532e-05	0.019696	0.316335
	ACAT1	P24752	-5.1074	4.48254e-06	2.02445e-05	-0.0672003	0.211125
	TAF4B	Q92750	4.91386	4.48581e-06	2.02466e-05	-0.0469795	-0.200047
	COL14A1	Q05707	-5.07271	4.51489e-06	2.03651e-05	-0.0348778	0.208832
	UBAP2L	Q14157	5.12448	4.52819e-06	2.04123e-05	0.0967998	-0.106813
	LAMA5	O15230	5.05013	4.59106e-06	2.06828e-05	0.0431606	-0.227702
	RAG1	P15918	5.09954	4.60642e-06	2.0739e-05	-0.027809	-0.223157
	MPI	P34949	-4.9108	4.61688e-06	2.07731e-05	0.02315	0.160779
	FBXL5	Q9UKA1	-4.9966	4.62354e-06	2.079e-05	-0.0145942	0.145726
	UNC5B	Q8IZJ1	-4.98211	4.63323e-06	2.08206e-05	-0.0372364	0.139955
	FBLN1	P23142	-5.04064	4.63712e-06	2.08251e-05	0.00901933	0.233987
	ZNF589	Q86UQ0	5.03336	4.64317e-06	2.08393e-05	0.00522341	-0.162827
	PAN2	Q504Q3	-4.94498	4.671e-06	2.09511e-05	0.0595816	0.212354
	DHRS2	Q13268	4.92466	4.74069e-06	2.12504e-05	0.0119808	-0.158574
	ADGRL1	O94910	5.0127	4.75261e-06	2.12774e-05	0.0158779	-0.15918
	COL21A1	Q96P44	-4.98438	4.75085e-06	2.12774e-05	-0.107339	0.126614
	WWOX	Q9NZC7	4.99741	4.79399e-06	2.14493e-05	-0.00893329	-0.1452
	COPS7B	Q9H9Q2	5.02561	4.82584e-06	2.1565e-05	0.0189948	-0.170573
	MTRF1L	Q9UGC7	-4.83256	4.82393e-06	2.1565e-05	0.00549792	0.155995
	DNAJC2	Q99543	5.0216	4.8296e-06	2.15684e-05	0.0514851	-0.117633
	TNFSF15	O95150	4.98303	4.84158e-06	2.16085e-05	0.00513552	-0.216095
	RPA2	P15927	-4.92879	4.89587e-06	2.18373e-05	-0.0697204	0.0975822
	ACSS3	Q9H6R3	4.96636	4.89989e-06	2.18417e-05	-0.0431929	-0.237102
	MLST8	Q9BVC4	4.89219	4.90871e-06	2.18675e-05	0.00223243	-0.132304
	MAT2B	Q9NZL9	-5.0071	4.92627e-06	2.19321e-05	-0.0268009	0.196464
	ZZZ3	Q8IYH5	4.94548	4.97315e-06	2.21271e-05	0.0341004	-0.113665
	TBC1D8	O95759	-5.0336	5.01138e-06	2.22751e-05	-0.0271076	0.169305
	TBC1D9B	Q66K14	-5.05883	5.0126e-06	2.22751e-05	0.0231338	0.2293
	ORC5	O43913	5.00825	5.07329e-06	2.25233e-05	-0.063877	-0.237691
	FAM120A	Q9NZB2	4.94597	5.07469e-06	2.25233e-05	0.0853196	0.00706748
	PDE4D	Q08499	-4.91454	5.10433e-06	2.26408e-05	-0.0531068	0.0939089
	KLK2	P20151	-5.00801	5.14757e-06	2.28186e-05	-0.0938671	0.0414484
	KDM3B	Q7LBC6	4.92689	5.18462e-06	2.29545e-05	0.0517951	-0.0554338
	RHOT2	Q8IXI1	4.86712	5.1839e-06	2.29545e-05	-0.0222954	-0.147829
	TNFRSF13B	O14836	-4.97313	5.19589e-06	2.29903e-05	0.0819152	0.301744
	NFKBIB	Q15653	5.01771	5.22787e-06	2.3111e-05	0.124018	-0.0707372
	ATP8A2	Q9NTI2	-4.94795	5.23249e-06	2.3111e-05	-0.0677612	0.0798005
	STYXL1	Q9Y6J8	4.94121	5.2328e-06	2.3111e-05	0.0259015	-0.133351
	SHB	Q15464	4.83432	5.36597e-06	2.36846e-05	-0.0119936	-0.127895
	FEN1	P39748	4.98939	5.39347e-06	2.37914e-05	-0.0300847	-0.229921
	ODAD2	Q5T2S8	4.99392	5.40551e-06	2.38299e-05	0.0530438	-0.127496
	LILRA5	A6NI73	-4.8953	5.45511e-06	2.40339e-05	-0.0618688	0.0775446
	MED16	Q9Y2X0	-5.00342	5.45902e-06	2.40364e-05	-0.0315313	0.149716
	CTSE	P14091	-5.00223	5.4895e-06	2.41558e-05	-0.105165	0.401052
	AOC1	P19801	-5.05063	5.50807e-06	2.42227e-05	-0.0334889	0.341873
	QPCTL	Q9NXS2	4.9432	5.53705e-06	2.43353e-05	0.0260937	-0.158722
	MIA3	Q5JRA6	-5.07453	5.58348e-06	2.45244e-05	-0.0225797	0.191222
	KDM5C	P41229	4.9422	5.66304e-06	2.48587e-05	-0.0313976	-0.191418
	DUSP22	Q9NRW4	-4.94287	5.66764e-06	2.48637e-05	0.0241912	0.181699
	TGFBR3	Q03167	-4.88842	5.7004e-06	2.49922e-05	-0.0430814	0.173411
	DEPDC5	O75140	-5.01289	5.71597e-06	2.50452e-05	-0.0860896	0.140709
	MAP2K6	P52564	-4.9428	5.75987e-06	2.52222e-05	-0.0393141	0.183114
	PSMA3	P25788	4.88405	5.84762e-06	2.55909e-05	-0.00434038	-0.153169
	FAM149B1	Q96BN6	-4.99193	5.95616e-06	2.60501e-05	-0.143084	0.039663
	CD59	P13987	-4.90819	5.97098e-06	2.6099e-05	0.0404453	0.170263
	ITM2C	Q9NQX7	-4.95885	6.07453e-06	2.65355e-05	0.0757892	0.370899
	FST	P19883	-5.02323	6.0846e-06	2.65634e-05	-0.0999019	0.237616
	POMT1	Q9Y6A1	-4.87244	6.10516e-06	2.6637e-05	0.0612536	0.197593
	GRIN2A	Q12879	-4.95599	6.1533e-06	2.68308e-05	-0.12632	0.0461559
	KLK11	Q9UBX7	4.8676	6.1726e-06	2.68987e-05	0.00526888	-0.256221
	NOP16	Q9Y3C1	4.88303	6.18587e-06	2.69402e-05	-0.0161553	-0.151097
	LY9	Q9HBG7	-4.90045	6.25286e-06	2.72154e-05	-0.0177044	0.169206
	RMND1	Q9NWS8	-4.8167	6.29814e-06	2.7396e-05	0.0236925	0.177042
	TIAM1	Q13009	-4.93631	6.36083e-06	2.76478e-05	-0.0593422	0.111942
	PDIA6	Q15084	4.81694	6.36371e-06	2.76478e-05	0.166055	0.0229922
	SLC45A2	Q9UMX9	4.95568	6.38193e-06	2.77102e-05	-0.00442619	-0.149443
	RAP1B	P61224	4.78128	6.39048e-06	2.77306e-05	0.0913527	-0.0769469
	UBE2D2	P62837	-5.01971	6.40047e-06	2.77572e-05	0.0504334	0.236808
	CD244	Q9BZW8	4.93266	6.44289e-06	2.79244e-05	-0.0250542	-0.182208
	PDCD5	O14737	4.79842	6.49161e-06	2.81186e-05	0.00649528	-0.155947
	AFF1	P51825	-4.95743	6.57933e-06	2.84814e-05	0.0229052	0.151384
	LSM14A	Q8ND56	4.83478	6.65772e-06	2.88034e-05	0.159778	0.0337858
	DAP3	P51398	4.86672	6.71454e-06	2.90318e-05	0.0607669	-0.0506976
	RASA3	Q14644	4.79886	6.77406e-06	2.92716e-05	-0.00286926	-0.131355
	TTC12	Q9H892	4.88072	6.81258e-06	2.94028e-05	-0.0772335	-0.222244
	CHODL	Q9H9P2	-4.97711	6.80918e-06	2.94028e-05	-0.177913	0.0891809
	CHMP2B	Q9UQN3	-4.81588	6.82933e-06	2.94574e-05	-0.0666449	0.0750749
	GTPBP3	Q969Y2	4.93931	6.83474e-06	2.94631e-05	-0.0642599	-0.248147
	NUP54	Q7Z3B4	4.88404	6.84434e-06	2.94868e-05	-0.0896157	-0.267543
	FBXW11	Q9UKB1	-4.95575	6.8496e-06	2.94918e-05	0.00766314	0.168818
	SSR3	Q9UNL2	4.94064	6.85868e-06	2.95132e-05	-0.0244246	-0.216817
	NPR2	P20594	4.85518	6.94243e-06	2.98558e-05	-0.0219345	-0.151525
	BMP5	P22003	-4.89884	6.99533e-06	3.00653e-05	-0.0370368	0.179426
	MELK	Q14680	4.93944	7.06119e-06	3.03302e-05	-0.0259036	-0.286271
	THADA	Q6YHU6	4.95681	7.07905e-06	3.03707e-05	-0.0111735	-0.171339
	CAMKMT	Q7Z624	4.88928	7.07773e-06	3.03707e-05	0.0263174	-0.145423
	CDS2	O95674	-4.91617	7.10184e-06	3.04504e-05	-0.0873613	0.114961
	GLRA1	P23415	4.89162	7.13029e-06	3.05542e-05	0.139824	-0.0459278
	MRPS22	P82650	-4.83014	7.16298e-06	3.0676e-05	0.0162679	0.162427
	NDRG3	Q9UGV2	4.90264	7.17444e-06	3.07068e-05	0.0865297	-0.110627
	ASIC1	P78348	4.91331	7.22773e-06	3.09165e-05	0.0707761	-0.153127
	KMT5B	Q4FZB7	-4.85082	7.25014e-06	3.09939e-05	-0.000501677	0.127192
	CARM1	Q86X55	4.88655	7.25602e-06	3.10006e-05	-0.0330413	-0.236718
	BAZ1A	Q9NRL2	4.88988	7.27129e-06	3.10475e-05	-0.0523902	-0.209923
	TMEM260	Q9NX78	4.82503	7.28926e-06	3.11058e-05	-0.0438947	-0.205445
	IL17RC	Q8NAC3	-4.91354	7.3295e-06	3.12589e-05	0.00744014	0.158241
	SCYL3	Q8IZE3	-4.89804	7.34905e-06	3.13237e-05	-0.0569859	0.132516
	STEAP1B	Q6NZ63	4.88555	7.36264e-06	3.13631e-05	-0.125393	-0.335547
	MOGAT2	Q3SYC2	-4.83344	7.40293e-06	3.15161e-05	0.0898884	0.32527
	NUP153	P49790	4.89523	7.5017e-06	3.19177e-05	-0.00789093	-0.166043
	RBM26	Q5T8P6	4.9014	7.59788e-06	3.23078e-05	-0.0875047	-0.276664
	SLC4A5	Q9BY07	-4.9346	7.6098e-06	3.23394e-05	-0.0193828	0.0966658
	COPZ1	P61923	4.80055	7.7304e-06	3.28326e-05	0.118053	-0.0387974
	KLRC3	Q07444	-4.88528	7.76157e-06	3.29455e-05	-0.129985	0.10075
	CD48	P09326	-4.845	7.81718e-06	3.31424e-05	0.0221671	0.226726
	PARP2	Q9UGN5	-4.90084	7.81341e-06	3.31424e-05	-0.0479407	0.140677
	ADGRL3	Q9HAR2	-4.80423	7.82427e-06	3.3153e-05	-0.102265	0.0542753
	CUL4A	Q13619	4.8904	7.88006e-06	3.33697e-05	0.0253615	-0.152824
	RRAGB	Q5VZM2	4.8744	7.95437e-06	3.36646e-05	0.00191607	-0.186549
	VMP1	Q96GC9	4.89748	7.96069e-06	3.36716e-05	0.139883	-0.116205
	PAX3	P23760	4.90463	8.10772e-06	3.42733e-05	0.0345822	-0.117332
	PRPSAP2	O60256	-4.86889	8.14996e-06	3.4421e-05	-0.12331	0.0621707
	GTF3C5	Q9Y5Q8	-4.75503	8.15223e-06	3.4421e-05	-0.0430636	0.0826814
	YLPM1	P49750	-4.89517	8.19219e-06	3.45695e-05	-0.0134291	0.140314
	DIP2A	Q14689	4.88285	8.22039e-06	3.46682e-05	0.0113697	-0.126677
	PDLIM4	P50479	4.91743	8.23517e-06	3.46954e-05	0.0551384	-0.169428
	LGR4	Q9BXB1	-4.86486	8.23649e-06	3.46954e-05	0.0150747	0.231806
	CAST	P20810	-4.74449	8.32938e-06	3.50662e-05	0.0726751	0.18479
	DLX6	P56179	4.76985	8.3353e-06	3.50706e-05	0.0301019	-0.104096
	CLASP1	Q7Z460	4.7998	8.36115e-06	3.51588e-05	-0.00766746	-0.162276
	CFAP43	Q8NDM7	4.88978	8.37854e-06	3.52114e-05	-0.170133	-0.46676
	RGS4	P49798	4.82829	8.39807e-06	3.52729e-05	0.0210857	-0.161276
	STK3	Q13188	4.89674	8.50887e-06	3.57174e-05	0.0319869	-0.207163
	ZSCAN32	Q9NX65	-4.84396	8.5312e-06	3.57903e-05	0.0966248	0.209547
	KLK8	O60259	4.86731	8.54128e-06	3.58117e-05	0.122233	-0.18536
	CLDND1	Q9NY35	-4.83639	8.60833e-06	3.60718e-05	-0.0387657	0.128952
	CREBBP	Q92793	-4.88272	8.67501e-06	3.63301e-05	0.035349	0.173058
	SREBF1	P36956	4.7158	8.70645e-06	3.64194e-05	-0.0498407	-0.179126
	MMTAG2	Q9BU76	4.84336	8.70428e-06	3.64194e-05	0.165527	-0.0360122
	AARS1	P49588	4.8384	8.71521e-06	3.64348e-05	0.175197	-0.0152803
	GFPT1	Q06210	4.74516	8.78388e-06	3.66972e-05	0.187221	0.025664
	ZNF460	Q14592	4.85151	8.78817e-06	3.66972e-05	-0.0317627	-0.196362
	AKAP17A	Q02040	4.87925	8.81611e-06	3.67926e-05	-0.0373475	-0.168224
	COL6A2	P12110	-4.85985	8.83713e-06	3.68589e-05	0.0240344	0.261618
	TINAGL1	Q9GZM7	-4.82284	8.84381e-06	3.68654e-05	-0.00557883	0.154433
	LIPA	P38571	-4.87259	8.86513e-06	3.69329e-05	0.0205803	0.252844
	CYBRD1	Q53TN4	-4.74452	8.97469e-06	3.73677e-05	0.0280216	0.27227
	EIF4G3	O43432	-4.8445	9.0438e-06	3.76245e-05	-0.0465506	0.100923
	RUSF1	Q96GQ5	4.81216	9.04682e-06	3.76245e-05	-0.0390208	-0.20733
	NDUFAF3	Q9BU61	4.8467	9.06617e-06	3.76832e-05	0.107615	-0.0796061
	UGDH	O60701	-4.89837	9.12394e-06	3.79015e-05	-0.0279154	0.278609
	TWNK	Q96RR1	4.85348	9.20173e-06	3.82026e-05	-0.0186703	-0.257765
	TSPOAP1	O95153	4.8174	9.21425e-06	3.82325e-05	0.0915536	-0.138883
	PMS2	P54278	4.87462	9.25248e-06	3.8369e-05	0.00452316	-0.184819
	PAK4	O96013	-4.79581	9.41643e-06	3.90264e-05	-0.0300504	0.0906218
	UBE2H	P62256	4.85936	9.44343e-06	3.91158e-05	0.081984	-0.0650441
	SPATA2L	Q8IUW3	4.77257	9.45277e-06	3.9132e-05	-0.0704164	-0.215143
	BACE2	Q9Y5Z0	4.80415	9.50249e-06	3.93152e-05	0.163839	-0.0753806
	DIAPH2	O60879	4.71584	9.52031e-06	3.93663e-05	0.110337	-0.0344045
	ZNF839	A8K0R7	4.86547	9.57652e-06	3.95621e-05	0.0295749	-0.173774
	TBCB	Q99426	4.8029	9.57866e-06	3.95621e-05	0.0918266	-0.0763313
	MLX	Q9UH92	-4.79673	9.6081e-06	3.96382e-05	-0.0242202	0.0866158
	MYO16	Q9Y6X6	4.86303	9.60603e-06	3.96382e-05	-0.030922	-0.203872
	IST1	P53990	-4.79944	9.62067e-06	3.96674e-05	0.103752	0.253221
	SCGB2A2	Q13296	-4.79535	9.69637e-06	3.99566e-05	-0.201003	-0.011191
	OAT	P04181	-4.76993	9.71367e-06	4.0005e-05	0.0691593	0.290252
	DFFA	O00273	4.85058	9.72082e-06	4.00115e-05	0.0172494	-0.186811
	GRIK1	P39086	4.87456	9.75058e-06	4.00963e-05	-0.0431306	-0.215079
	CTNNBL1	Q8WYA6	4.71857	9.75255e-06	4.00963e-05	0.0561958	-0.0947109
	DAAM2	Q86T65	-4.82053	9.87576e-06	4.05797e-05	-0.050271	0.163833
	MCM3	P25205	4.88325	9.90527e-06	4.06777e-05	0.0571424	-0.218112
	THUMPD2	Q9BTF0	4.78346	9.98656e-06	4.09882e-05	0.0335506	-0.137447
	MICB	Q29980	4.69492	1.00526e-05	4.12358e-05	-0.0474419	-0.194095
	PTPRG	P23470	4.8036	1.00799e-05	4.1324e-05	0.041908	-0.136691
	FAM13A	O94988	-4.81233	1.00991e-05	4.13793e-05	0.0274778	0.21921
	CLCN6	P51797	-4.7971	1.01153e-05	4.13984e-05	-0.0545355	0.101607
	PIGP	P57054	4.79848	1.01133e-05	4.13984e-05	0.0569562	-0.143998
	NAB2	Q15742	4.80142	1.02399e-05	4.18849e-05	0.00240256	-0.191559
	CTNND1	O60716	-4.80139	1.02918e-05	4.20729e-05	0.129963	0.286583
	ERCC5	P28715	-4.76408	1.03069e-05	4.21109e-05	-0.0181127	0.168997
	SPOCK3	Q9BQ16	-4.81518	1.03314e-05	4.21872e-05	-0.103656	0.0626536
	SNAP91	O60641	-4.75028	1.03779e-05	4.2353e-05	-0.0737589	0.0822233
	GIPR	P48546	4.80093	1.03942e-05	4.23953e-05	0.0693293	-0.137523
	RAF1	P04049	-4.71965	1.041e-05	4.2436e-05	-0.0260935	0.0860929
	BRSK2	Q8IWQ3	4.81538	1.04522e-05	4.25835e-05	0.0216621	-0.158796
	LIPG	Q9Y5X9	4.80386	1.04915e-05	4.27196e-05	0.0559685	-0.217401
	PAX6	P26367	4.66876	1.05193e-05	4.28087e-05	-0.0290911	-0.183228
	SRSF1	Q07955	4.71447	1.05591e-05	4.29462e-05	0.197128	0.0594335
	FGGY	Q96C11	4.72512	1.05666e-05	4.29523e-05	0.0232356	-0.212371
	LAMTOR2	Q9Y2Q5	4.82064	1.05973e-05	4.3053e-05	0.140172	-0.073057
	CTAG2	O75638	4.80316	1.06233e-05	4.31345e-05	-0.0417581	-0.239448
	BLTP1	Q2LD37	-4.83239	1.06844e-05	4.33456e-05	-0.0159837	0.216785
	KCTD14	Q9BQ13	4.81098	1.06874e-05	4.33456e-05	0.00128194	-0.242064
	PIKFYVE	Q9Y2I7	4.79652	1.07008e-05	4.33757e-05	0.0176313	-0.148589
	IL15RA	Q13261	4.66922	1.07361e-05	4.3494e-05	-0.0284654	-0.163263
	CCSER2	Q9H7U1	-4.71967	1.0824e-05	4.38258e-05	0.0251468	0.163945
	SSH3	Q8TE77	-4.79218	1.09467e-05	4.42941e-05	0.0040488	0.165701
	BCCIP	Q9P287	4.75873	1.0952e-05	4.42941e-05	0.0312851	-0.13932
	CASP1	P29466	-4.63009	1.09817e-05	4.43893e-05	0.0274415	0.230781
	SLC29A2	Q14542	4.75061	1.12656e-05	4.55114e-05	-0.0488318	-0.189804
	CCP110	O43303	4.76483	1.14089e-05	4.60643e-05	-0.0135457	-0.180844
	TULP4	Q9NRJ4	4.79225	1.14252e-05	4.61044e-05	0.128946	-0.0743656
	KLHL24	Q6TFL4	4.79742	1.14317e-05	4.61046e-05	0.0782624	-0.157143
	RFC2	P35250	4.67631	1.14839e-05	4.62894e-05	0.0644901	-0.0790225
	CENPN	Q96H22	4.82152	1.14968e-05	4.63155e-05	-0.00761661	-0.226056
	SULT2B1	O00204	4.78857	1.1614e-05	4.67615e-05	0.109001	-0.150607
	KCND1	Q9NSA2	4.72802	1.16774e-05	4.6968e-05	-0.00143739	-0.167827
	NLGN3	Q9NZ94	4.77104	1.16784e-05	4.6968e-05	-0.0280876	-0.212906
	PHLPP1	O60346	-4.66287	1.20317e-05	4.83618e-05	-0.109274	0.0279584
	STMN4	Q9H169	-4.80324	1.21262e-05	4.87147e-05	0.0212981	0.220998
	TRAPPC11	Q7Z392	4.7684	1.21335e-05	4.87167e-05	0.0340812	-0.154037
	SLC66A1	Q6ZP29	-4.88342	1.22573e-05	4.91864e-05	0.0262492	0.662639
	BMAL1	O00327	-4.75462	1.23123e-05	4.93573e-05	0.00806166	0.190458
	F8	P00451	-4.70718	1.23136e-05	4.93573e-05	-0.160281	0.033654
	RNF123	Q5XPI4	4.77222	1.23228e-05	4.93666e-05	0.00148261	-0.182724
	ZFPM2	Q8WW38	-4.69705	1.24205e-05	4.97305e-05	-0.0207322	0.188137
	MYBBP1A	Q9BQG0	4.77683	1.25221e-05	5.01092e-05	-0.0254786	-0.240699
	TAAR2	Q9P1P5	4.80325	1.26229e-05	5.04847e-05	0.0580833	-0.143162
	CD302	Q8IX05	-4.71726	1.26461e-05	5.05493e-05	-0.0973811	0.136127
	SLC38A2	Q96QD8	4.74282	1.27551e-05	5.09568e-05	0.135208	-0.0642123
	MTARC2	Q969Z3	-4.66048	1.29742e-05	5.17819e-05	-0.0224063	0.144693
	ZNF236	Q9UL36	4.79554	1.2976e-05	5.17819e-05	0.12591	-0.0595143
	EDC4	Q6P2E9	-4.70273	1.29904e-05	5.18104e-05	-0.0365428	0.106256
	TDRKH	Q9Y2W6	4.665	1.30348e-05	5.19588e-05	0.0383532	-0.0900028
	ZNF415	Q09FC8	-4.62939	1.30949e-05	5.21407e-05	0.0132672	0.232048
	WDR7	Q9Y4E6	-4.60644	1.30892e-05	5.21407e-05	-0.0226947	0.0827381
	YTHDF1	Q9BYJ9	4.76525	1.31234e-05	5.22251e-05	0.0498072	-0.137516
	SEC61A1	P61619	4.71246	1.31516e-05	5.23055e-05	0.169817	-0.0136093
	NAV2	Q8IVL1	-4.73699	1.31581e-05	5.23055e-05	0.0563731	0.222464
	CNR1	P21554	-4.81971	1.32688e-05	5.27164e-05	-0.0206158	0.195336
	PDHX	O00330	4.73533	1.3374e-05	5.31051e-05	0.0318843	-0.132801
	CLPTM1	O96005	-4.76236	1.34313e-05	5.33033e-05	0.112883	0.264104
	FOSL2	P15408	-4.73329	1.34436e-05	5.33225e-05	0.0449903	0.199111
	LCN2	P80188	4.79962	1.36778e-05	5.42097e-05	0.289631	-0.242344
	PARP16	Q8N5Y8	4.66873	1.36823e-05	5.42097e-05	0.0584199	-0.0980966
	SLC23A3	Q6PIS1	-4.78444	1.37219e-05	5.43366e-05	-0.0739241	0.221706
	ALOX5	P09917	4.679	1.39604e-05	5.52506e-05	0.00219553	-0.175702
	TMEM53	Q6P2H8	-4.72515	1.41028e-05	5.57836e-05	-0.0104781	0.165942
	KIF20A	O95235	4.7106	1.41395e-05	5.58979e-05	0.00379862	-0.253528
	FLOT1	O75955	4.75778	1.42595e-05	5.63415e-05	-0.0509505	-0.187451
	MSL2	Q9HCI7	4.76125	1.43056e-05	5.64928e-05	0.0984525	-0.10856
	NAB1	Q13506	4.6469	1.45486e-05	5.74205e-05	0.06094	-0.095566
	HEATR3	Q7Z4Q2	4.7151	1.46484e-05	5.77829e-05	-0.0197876	-0.207954
	HSD17B7	P56937	4.68253	1.46934e-05	5.79285e-05	0.102709	-0.109133
	PDE5A	O76074	-4.72158	1.47801e-05	5.82387e-05	-0.0555461	0.167446
	PHF10	Q8WUB8	4.72264	1.48179e-05	5.83556e-05	0.0295457	-0.147874
	FBXL12	Q9NXK8	-4.71297	1.48538e-05	5.84651e-05	-0.033708	0.121265
	ITGB1	P05556	4.60693	1.4947e-05	5.87999e-05	0.105818	-0.0201472
	SPIB	Q01892	-4.70356	1.49965e-05	5.89464e-05	-0.0192084	0.228421
	C3orf18	Q9UK00	4.65921	1.50007e-05	5.89464e-05	0.0314841	-0.152268
	SRSF2	Q01130	4.67895	1.50238e-05	5.89727e-05	0.0606632	-0.0695551
	ZMIZ1	Q9ULJ6	-4.64062	1.50178e-05	5.89727e-05	0.0602715	0.177147
	CRK	P46108	-4.67884	1.50385e-05	5.89985e-05	-0.0301456	0.116243
	MYLK	Q15746	-4.7102	1.50749e-05	5.9109e-05	-0.0961288	0.146598
	KREMEN2	Q8NCW0	4.71204	1.51729e-05	5.9461e-05	0.062774	-0.181022
	IFIT5	Q13325	4.70771	1.53075e-05	5.99556e-05	0.0989434	-0.113773
	IQSEC1	Q6DN90	4.71887	1.54366e-05	6.04285e-05	0.111276	-0.0313749
	TRIP10	Q15642	-4.59365	1.58353e-05	6.19556e-05	-0.0675407	0.0583823
	TOP3B	O95985	-4.59691	1.58661e-05	6.20422e-05	-0.00927993	0.100171
	TCEA1	P23193	-4.66745	1.61145e-05	6.29797e-05	0.120286	0.260513
	PAPSS2	O95340	-4.7037	1.62693e-05	6.355e-05	-0.00118723	0.274874
	EIF3M	Q7L2H7	4.63232	1.64442e-05	6.41985e-05	0.0282478	-0.0766314
	FBXO9	Q9UK97	-4.64731	1.66971e-05	6.51502e-05	0.0934286	0.197804
	ARMH3	Q5T2E6	-4.52549	1.67675e-05	6.53898e-05	-0.0408426	0.0512255
	FOXO4	P98177	-4.62158	1.67841e-05	6.54187e-05	0.0193057	0.183221
	SLC25A13	Q9UJS0	-4.65009	1.68204e-05	6.55249e-05	-0.0827248	0.111516
	DENND1A	Q8TEH3	4.57766	1.69032e-05	6.58118e-05	-0.0615378	-0.194969
	SLC35A1	P78382	-4.55962	1.69488e-05	6.59539e-05	0.0796715	0.254466
	PIWIL2	Q8TC59	-4.63091	1.70169e-05	6.61828e-05	-0.0095235	0.145834
	APBB3	O95704	-4.61116	1.70405e-05	6.62225e-05	-0.0285084	0.0978166
	CCDC30	Q5VVM6	-4.70244	1.70455e-05	6.62225e-05	-0.147915	0.0529063
	MORF4L1	Q9UBU8	4.6586	1.72057e-05	6.68089e-05	0.173637	-0.000753623
	EGF	P01133	-4.5324	1.72352e-05	6.68873e-05	-0.0198179	0.1577
	NELL2	Q99435	-4.51913	1.72772e-05	6.70142e-05	0.0296119	0.199682
	SLC5A2	P31639	-4.6861	1.73558e-05	6.72828e-05	-0.0432276	0.178834
	PPCS	Q9HAB8	-4.69513	1.74809e-05	6.77316e-05	-0.0448007	0.150575
	SNX3	O60493	-4.53607	1.74995e-05	6.77672e-05	0.13203	0.225961
	GLUD1	P00367	4.69375	1.75525e-05	6.79356e-05	0.106537	-0.065058
	PRRC2A	P48634	4.72374	1.75806e-05	6.80081e-05	-0.0298421	-0.230043
	PRR5L	Q6MZQ0	-4.69452	1.77724e-05	6.8713e-05	-0.06795	0.188879
	RPS6KB2	Q9UBS0	4.59401	1.79019e-05	6.91765e-05	-0.0353392	-0.189201
	LDAF1	Q96B96	-4.58731	1.80301e-05	6.95973e-05	0.0450117	0.198075
	PNPO	Q9NVS9	4.68039	1.80226e-05	6.95973e-05	-0.0202478	-0.226267
	TRADD	Q15628	4.64808	1.81317e-05	6.99516e-05	0.0283117	-0.0974468
	PIP4K2B	P78356	4.60484	1.84083e-05	7.09808e-05	0.0357739	-0.0637777
	PKP2	Q99959	-4.70131	1.84297e-05	7.10255e-05	0.0714075	0.311534
	MAPK8IP2	Q13387	-4.58056	1.85001e-05	7.12584e-05	-0.0118326	0.131609
	MPPE1	Q53F39	-4.65176	1.86752e-05	7.18944e-05	0.049177	0.223216
	CORIN	Q9Y5Q5	4.64684	1.87039e-05	7.19665e-05	0.00557181	-0.186637
	SYNCRIP	O60506	4.69433	1.88299e-05	7.24124e-05	0.105376	-0.0790932
	SESN1	Q9Y6P5	4.48654	1.89409e-05	7.28005e-05	-0.0150656	-0.190115
	DDX54	Q8TDD1	4.54652	1.90417e-05	7.31491e-05	0.011224	-0.0840552
	PTBP1	P26599	4.65088	1.90776e-05	7.32479e-05	0.183147	-0.0314697
	CD58	P19256	-4.59515	1.91343e-05	7.34264e-05	-0.0879701	0.0417806
	PCCA	P05165	4.47202	1.92214e-05	7.37211e-05	-0.0307129	-0.178673
	FBXW12	Q6X9E4	4.61274	1.92738e-05	7.38828e-05	0.0739855	-0.058311
	CDK19	Q9BWU1	-4.65233	1.93517e-05	7.41419e-05	0.0613284	0.221845
	WDTC1	Q8N5D0	4.60457	1.95728e-05	7.49494e-05	0.0170229	-0.107622
	PHKB	Q93100	-4.6685	1.95973e-05	7.50033e-05	-0.0463776	0.183175
	RMDN1	Q96DB5	-4.55443	1.96492e-05	7.51617e-05	-0.0139637	0.121376
	DNALI1	O14645	4.55105	1.98163e-05	7.57608e-05	0.0483055	-0.14269
	CCT6B	Q92526	4.55116	1.98546e-05	7.5867e-05	0.0857294	-0.0540985
	ABCF3	Q9NUQ8	-4.55664	1.99619e-05	7.62364e-05	0.058608	0.189383
	CENPE	Q02224	4.60296	2.00315e-05	7.64617e-05	0.058352	-0.161569
	PNPLA6	Q8IY17	4.56736	2.01135e-05	7.67342e-05	0.0375268	-0.128319
	SLC22A17	Q8WUG5	4.62294	2.02694e-05	7.72713e-05	-0.026422	-0.185924
	DDX21	Q9NR30	4.63205	2.02758e-05	7.72713e-05	0.122253	-0.0920137
	ILK	Q13418	-4.63577	2.03937e-05	7.76797e-05	0.0721301	0.28316
	SLC13A3	Q8WWT9	4.52518	2.06104e-05	7.84635e-05	0.0295801	-0.129556
	SORBS1	Q9BX66	-4.59753	2.06983e-05	7.87563e-05	-0.0677378	0.129708
	PARN	O95453	4.66258	2.0723e-05	7.87673e-05	0.0360973	-0.152309
	KIDINS220	Q9ULH0	-4.53368	2.07121e-05	7.87673e-05	-0.0934438	0.00810174
	SLC9A1	P19634	-4.65859	2.08437e-05	7.91841e-05	-0.0223803	0.198938
	GAMT	Q14353	-4.60953	2.09934e-05	7.97106e-05	0.0252227	0.186347
	RABEP2	Q9H5N1	-4.64505	2.13778e-05	8.11276e-05	0.0233878	0.203834
	ERBIN	Q96RT1	-4.52279	2.14065e-05	8.11935e-05	0.102004	0.272147
	SKIL	P12757	4.61977	2.14473e-05	8.13053e-05	-0.0622478	-0.2643
	GPRC5D	Q9NZD1	-4.55658	2.16557e-05	8.20523e-05	-0.0239706	0.133129
	CCDC86	Q9H6F5	4.48919	2.1978e-05	8.32298e-05	0.0267319	-0.105075
	EML1	O00423	-4.60498	2.20019e-05	8.32763e-05	-0.0435699	0.191673
	CWF19L1	Q69YN2	4.62527	2.22334e-05	8.41085e-05	0.0272236	-0.159227
	TBC1D19	Q8N5T2	4.53439	2.24023e-05	8.47028e-05	0.0427423	-0.110313
	DIDO1	Q9BTC0	4.47374	2.25659e-05	8.52766e-05	0.0504564	-0.0504197
	IGFALS	P35858	-4.60771	2.26111e-05	8.54026e-05	0.0181267	0.248885
	SH3TC2	Q8TF17	4.57404	2.26693e-05	8.55776e-05	-0.0624628	-0.25242
	PPP1R8	Q12972	4.56855	2.30696e-05	8.70429e-05	0.108616	-0.0346897
	ZEB1	P37275	-4.59985	2.31002e-05	8.70672e-05	-0.0640048	0.182752
	ANTXR1	Q9H6X2	4.56641	2.30938e-05	8.70672e-05	0.0296181	-0.178983
	C2orf49	Q9BVC5	4.55952	2.33345e-05	8.79044e-05	0.0975301	-0.0557899
	FAP	Q12884	4.63864	2.33851e-05	8.80391e-05	-0.0398437	-0.557631
	TRAPPC8	Q9Y2L5	-4.50492	2.33947e-05	8.80391e-05	0.0429496	0.19192
	ASNSD1	Q9NWL6	4.5985	2.35468e-05	8.8565e-05	0.111055	-0.0708131
	TESMIN	Q9Y4I5	4.55125	2.35769e-05	8.86319e-05	-0.0740004	-0.242825
	KLHL12	Q53G59	4.5535	2.38437e-05	8.95882e-05	-0.0567165	-0.19865
	SLC43A1	O75387	4.52821	2.38648e-05	8.96208e-05	0.0659693	-0.126621
	FEZ2	Q9UHY8	-4.53224	2.38967e-05	8.96938e-05	0.0259283	0.120484
	RIPK1	Q13546	-4.49449	2.39517e-05	8.9853e-05	0.00161304	0.144195
	OPCML	Q14982	4.60094	2.40096e-05	9.00236e-05	0.00645141	-0.148494
	APC	P25054	-4.5183	2.42306e-05	9.08049e-05	-0.041064	0.100898
	GATM	P50440	-4.49004	2.43816e-05	9.13167e-05	-0.0908592	0.115209
	ARHGAP11A	Q6P4F7	4.52853	2.43942e-05	9.13167e-05	-0.0237257	-0.234807
	GORASP1	Q9BQQ3	-4.55418	2.44052e-05	9.13167e-05	0.00501761	0.168551
	PDE4B	Q07343	-4.56924	2.47543e-05	9.25748e-05	-0.140723	0.0714796
	TTK	P33981	4.5414	2.49202e-05	9.31468e-05	-0.0576819	-0.300849
	ASAP3	Q8TDY4	-4.55426	2.49573e-05	9.32371e-05	0.0228228	0.202394
	APPL2	Q8NEU8	-4.54861	2.5143e-05	9.38821e-05	-0.0928752	0.104356
	SERPINE2	P07093	4.51521	2.52781e-05	9.43373e-05	0.186159	-0.0730655
	PLK4	O00444	4.59933	2.55418e-05	9.52229e-05	-0.0343161	-0.275024
	TSEN2	Q8NCE0	4.50192	2.5533e-05	9.52229e-05	0.0383894	-0.124999
	CNOT7	Q9UIV1	-4.51046	2.5629e-05	9.54985e-05	-0.0131775	0.148595
	GRB10	Q13322	4.57574	2.56702e-05	9.56026e-05	0.0311099	-0.159923
	TDRD12	Q587J7	4.56969	2.58169e-05	9.6099e-05	0.0800865	-0.0567435
	ATP1A3	P13637	4.57459	2.59316e-05	9.64266e-05	0.106054	-0.119403
	UBE2G2	P60604	4.52127	2.59299e-05	9.64266e-05	0.020085	-0.0980032
	NAP1L2	Q9ULW6	-4.57233	2.62281e-05	9.74785e-05	-0.115161	0.167804
	SEC23A	Q15436	-4.51201	2.63038e-05	9.77093e-05	0.0494489	0.20375
	REX1BD	Q96EN9	4.51767	2.63465e-05	9.78176e-05	-0.0166372	-0.175982
	CACYBP	Q9HB71	4.50374	2.65845e-05	9.86506e-05	0.121047	0.00577792
	LTN1	O94822	-4.48541	2.68438e-05	9.95613e-05	-0.0726391	0.0901318
	SPG21	Q9NZD8	4.5977	2.68807e-05	9.96468e-05	0.0350109	-0.136753
	RLIG1	Q8N999	4.53578	2.70816e-05	0.00010034	-0.0185562	-0.179656
	PHYH	O14832	-4.42693	2.71196e-05	0.000100429	0.0160323	0.162837
	NMNAT2	Q9BZQ4	4.52095	2.71608e-05	0.00010053	0.0360292	-0.123135
	FADS2	O95864	4.53889	2.73605e-05	0.000101217	-0.0109326	-0.302921
	CDKL3	Q8IVW4	4.50072	2.74003e-05	0.000101312	-0.0324234	-0.160334
	HTR3A	P46098	-4.56088	2.84759e-05	0.000105235	-0.0645686	0.097266
	OLAH	Q9NV23	-4.45742	2.85002e-05	0.000105271	-0.097533	0.0200145
	CBARP	Q8N350	4.51161	2.86268e-05	0.000105684	0.0741417	-0.130998
	FAM168A	Q92567	4.51399	2.90523e-05	0.0001072	0.0426008	-0.131974
	TRAPPC2L	Q9UL33	4.54121	2.94515e-05	0.000108617	0.0425904	-0.153632
	CNPY3	Q9BT09	4.53803	2.95482e-05	0.000108918	-0.023105	-0.203299
	SERHL2	Q9H4I8	-4.46056	2.95941e-05	0.000109032	-0.0208106	0.0583214
	PAX8	Q06710	-4.52084	2.98985e-05	0.000110097	-0.0564637	0.080516
	RGS11	O94810	4.50725	3.0135e-05	0.000110911	0.0159412	-0.146812
	KIFAP3	Q92845	-4.49633	3.02185e-05	0.000111162	-0.0683359	0.124285
	C1GALT1	Q9NS00	4.49419	3.03692e-05	0.000111659	0.0338001	-0.149706
	NR6A1	Q15406	4.5141	3.05255e-05	0.000112119	0.0787001	-0.0868281
	CIDEC	Q96AQ7	-4.5385	3.05143e-05	0.000112119	0.0433173	0.261928
	EIF2B4	Q9UI10	-4.51706	3.05888e-05	0.000112294	-0.0451922	0.0981506
	LFNG	Q8NES3	4.42507	3.07943e-05	0.000112991	-0.0719385	-0.213698
	RAB5C	P51148	-4.51032	3.13449e-05	0.000114952	0.153568	0.338163
	GNAI1	P63096	-4.48704	3.1465e-05	0.000115334	-0.0854713	0.190627
	TUBB3	Q13509	4.47577	3.19289e-05	0.000116975	-0.0329903	-0.200756
	SEMA6B	Q9H3T3	-4.43566	3.1996e-05	0.000117161	-0.042765	0.106695
	DRP2	Q13474	-4.49361	3.22284e-05	0.000117934	-0.10427	0.0489969
	ABCA5	Q8WWZ7	-4.46243	3.22397e-05	0.000117934	-0.0305606	0.199238
	CSPP1	Q1MSJ5	4.44937	3.26832e-05	0.000119495	0.0349073	-0.115106
	CSDE1	O75534	4.45091	3.27061e-05	0.000119519	0.194308	0.0152711
	VSTM4	Q8IW00	-4.40844	3.27651e-05	0.000119673	-0.0936517	0.0244949
	BTBD1	Q9H0C5	-4.38677	3.28004e-05	0.000119741	0.0763413	0.201414
	DNAJC10	Q8IXB1	4.4675	3.29272e-05	0.000120144	0.0531285	-0.103146
	PTK6	Q13882	-4.5146	3.29622e-05	0.00012021	-0.0495109	0.223563
	COL2A1	P02458	4.54485	3.30055e-05	0.000120307	0.000706014	-0.239691
	DALRD3	Q5D0E6	4.52177	3.30371e-05	0.000120361	0.0659435	-0.124493
	SYNJ1	O43426	-4.48265	3.31546e-05	0.000120728	-0.0244079	0.130031
	HMOX2	P30519	4.42882	3.32721e-05	0.000121095	-0.0389563	-0.170569
	GIGYF2	Q6Y7W6	4.39114	3.33608e-05	0.000121357	0.0432775	-0.0699309
	MOCS1	Q9NZB8	-4.53515	3.36184e-05	0.000122232	-0.0357644	0.152661
	SLC9A8	Q9Y2E8	4.42655	3.38382e-05	0.000122969	0.0857128	-0.0676374
	ZBTB16	Q05516	-4.54179	3.40901e-05	0.000123822	-0.0676455	0.246381
	CIR1	Q86X95	4.49707	3.41097e-05	0.000123831	0.0440069	-0.167215
	CHD1	O14646	4.43974	3.45218e-05	0.000125263	-0.0725113	-0.239328
	CLEC16A	Q2KHT3	4.47695	3.45923e-05	0.000125456	-0.0574033	-0.208776
	SERPINB3	P29508	4.29672	3.46341e-05	0.000125544	-0.174935	-0.284322
	CHN1	P15882	4.49305	3.47266e-05	0.000125816	0.0260025	-0.225126
	GPX5	O75715	4.52257	3.47569e-05	0.000125857	0.0289421	-0.174036
	PRSS8	Q16651	-4.51331	3.47729e-05	0.000125857	0.121331	0.405097
	SOAT2	O75908	4.50082	3.49556e-05	0.000126455	-0.129248	-0.328263
	SLC39A14	Q15043	-4.49243	3.50545e-05	0.000126749	-0.0498202	0.120296
	IL5RA	Q01344	-4.52844	3.50948e-05	0.000126831	-0.151929	0.0462386
	ZDHHC13	Q8IUH4	-4.4402	3.5139e-05	0.000126927	0.0168192	0.199129
	MPST	P25325	-4.48014	3.52468e-05	0.000127253	0.076288	0.274174
	SEC14L4	Q9UDX3	4.46346	3.53512e-05	0.000127566	0.0381834	-0.18106
	CRLF3	Q8IUI8	4.44837	3.58691e-05	0.000129369	-0.0382587	-0.191299
	SPTAN1	Q13813	-4.41704	3.59923e-05	0.000129749	0.147912	0.253294
	RUFY1	Q96T51	-4.40598	3.60607e-05	0.00012993	0.0152448	0.146346
	UBE2K	P61086	-4.3603	3.6095e-05	0.000129957	0.0602463	0.144131
[truncated: 1,343 more rows]

## Sheet: S7
	GEO ID	IFT56	UBA6	FAM168B	CNOT1	TUBAL3	SMCHD1	ZSWIM8	MYH7B	TBKBP1	HACD1	SGK1	MYO1C	SNAP23	EYA2	LGALS9	GRM8	PSMD12	PSMD9	F2RL2	CBX4	PGRMC1	SUPT5H	DFFA	HIP1	TULP1	WWP2	CDC7	BMAL1	PDHX	FOXN3	IPO5	SAP18	PLK4	SYT5	GFRA2	IFRD1	TRAF5	AGRN	PLOD2	MEIS1	ELL2	NR5A2	BIN1	STK25	CHL1	DDX3X	E2F3	WNT10B
	GSM1198007	0	0	-1	0	0	-1	0	1	0	0	-1	-1	0	-1	0	1	1	0	0	0	0	0	1	1	-1	0	0	-1	0	0	1	0	0	0	0	0	1	0	0	-1	0	0	1	0	0	0	-1	-1
	GSM1949345	0	1	0	1	0	1	0	1	-1	0	-1	-1	-1	-1	0	1	0	-1	1	0	1	-1	0	0	0	-1	1	-1	0	0	1	0	0	0	0	1	0	0	1	0	0	-1	0	0	0	0	0	-1
	GSM1949366	0	-1	0	0	0	-1	0	1	0	0	-1	-1	-1	0	0	0	0	0	0	1	1	0	0	0	1	0	0	-1	0	-1	1	1	0	1	0	0	0	0	-1	-1	-1	0	1	0	0	0	0	0
	GSM1949400	0	1	-1	0	0	0	0	0	-1	0	0	0	0	0	0	0	0	-1	0	1	1	-1	0	0	0	0	1	1	1	-1	0	0	0	0	0	1	0	0	0	-1	0	0	-1	0	0	0	0	-1
	GSM1949404	1	0	0	1	0	-1	0	0	-1	0	0	-1	-1	-1	0	0	1	0	0	0	1	-1	0	0	0	0	1	0	1	-1	1	1	0	-1	0	1	1	0	0	-1	0	0	0	-1	0	1	0	-1
	GSM1949409	1	1	-1	1	0	0	0	0	-1	0	-1	-1	0	-1	0	1	1	0	0	0	1	-1	0	0	0	0	1	0	1	-1	1	0	0	-1	0	1	1	0	0	0	0	0	0	-1	0	1	0	-1
	GSM1949418	1	0	0	1	0	-1	0	1	-1	0	-1	-1	0	0	0	1	1	0	0	0	1	0	1	0	0	0	1	-1	1	-1	1	1	0	0	0	0	0	0	0	-1	0	-1	0	0	0	0	0	-1
	GSM1949424	0	1	0	1	0	1	-1	0	-1	1	-1	-1	0	-1	0	0	0	0	1	0	1	-1	1	0	0	-1	1	0	1	0	1	1	0	0	0	1	1	0	1	0	0	-1	0	0	0	0	0	-1
	GSM1949323	1	0	-1	1	0	1	-1	1	-1	0	0	0	0	-1	0	-1	1	0	0	0	1	-1	0	-1	0	0	1	0	0	-1	0	0	0	0	0	0	1	0	0	-1	1	0	-1	-1	0	1	0	-1
	GSM1949384	0	0	0	0	0	0	0	0	0	0	-1	-1	0	0	0	-1	0	0	0	1	1	0	0	0	1	0	1	0	0	-1	0	1	0	0	0	1	0	0	-1	-1	0	0	1	0	0	0	0	0
	GSM1949390	0	1	0	1	0	-1	0	1	0	0	-1	-1	0	0	0	0	0	0	0	1	1	0	0	0	1	-1	1	-1	1	-1	1	1	0	0	0	0	0	0	-1	-1	-1	-1	0	0	0	0	0	-1
	GSM1949394	1	1	0	1	0	-1	0	0	-1	0	-1	-1	0	-1	0	1	0	0	0	0	1	-1	1	1	0	-1	1	0	1	-1	1	1	1	-1	0	0	1	0	0	-1	0	-1	1	0	0	0	0	-1
	GSM1949412	0	1	-1	1	0	0	0	0	-1	0	-1	-1	0	-1	0	-1	0	0	1	0	1	-1	0	0	0	0	1	0	0	0	1	1	0	-1	0	0	0	0	0	0	0	0	0	0	0	1	0	-1
	GSM1949238	0	1	0	1	-1	-1	-1	1	-1	0	-1	0	-1	0	0	1	0	0	1	0	1	-1	0	1	0	-1	1	0	1	0	1	1	0	0	0	0	1	0	1	0	0	-1	0	0	0	0	0	-1
	GSM1949383	0	0	0	0	0	-1	0	1	0	0	-1	0	0	0	0	0	0	1	0	1	1	0	0	0	1	0	0	-1	0	-1	1	1	0	1	1	1	1	0	0	-1	-1	0	1	0	0	1	-1	0
	GSM1949352	0	1	-1	1	0	-1	-1	1	-1	0	-1	0	0	-1	0	-1	1	-1	0	1	1	-1	0	0	0	0	1	0	1	0	1	1	0	0	0	1	1	0	0	0	-1	-1	0	-1	0	1	0	-1
	GSM1949396	0	0	0	1	0	0	0	0	-1	0	1	0	0	0	0	0	0	0	0	0	1	-1	0	0	0	0	0	1	1	0	0	0	0	0	0	0	0	0	0	0	1	0	0	0	0	1	0	-1
	GSM1949266	0	-1	0	0	0	-1	0	1	0	0	-1	0	-1	0	0	0	0	0	0	1	0	0	0	0	1	0	0	-1	0	0	0	0	0	1	0	0	0	0	-1	-1	0	0	1	0	0	1	0	1
	GSM1949242	0	0	0	1	0	-1	-1	0	-1	0	-1	0	0	0	0	-1	0	0	0	1	1	-1	0	-1	1	0	0	0	0	1	1	1	0	0	0	1	0	0	0	0	-1	0	0	0	0	0	0	0
	GSM1949300	0	0	0	0	-1	0	0	0	0	0	0	0	0	0	0	-1	0	0	1	0	1	-1	0	1	0	-1	1	0	0	0	0	0	0	0	0	0	0	0	0	0	0	0	1	0	0	0	0	-1
	GSM1949241	1	0	0	1	0	-1	0	0	-1	0	0	-1	0	0	0	-1	1	0	0	1	1	0	0	0	0	0	1	0	1	0	1	1	0	0	0	0	1	0	0	-1	-1	0	0	-1	0	1	0	-1
	GSM1949310	1	1	0	0	0	0	0	0	-1	0	-1	-1	0	-1	0	-1	1	-1	1	0	1	-1	1	0	0	-1	1	0	1	-1	1	1	0	0	0	1	1	0	0	-1	0	0	1	0	0	1	0	-1
	GSM1949349	0	0	0	0	0	0	0	1	0	0	0	-1	0	0	0	-1	1	0	0	1	1	0	0	0	1	-1	1	0	0	-1	1	1	0	0	0	0	0	0	-1	-1	0	-1	0	-1	0	0	0	0
	GSM1949372	0	-1	0	0	0	-1	0	1	0	0	0	0	0	0	0	0	0	0	0	1	0	0	0	0	1	0	0	-1	0	-1	0	0	0	1	1	0	0	0	-1	0	-1	-1	1	0	0	0	-1	0
	GSM1949434	1	1	0	1	0	-1	0	0	-1	0	-1	-1	0	-1	0	1	1	0	1	0	1	-1	1	0	0	-1	1	0	1	-1	1	0	1	-1	0	1	0	0	1	-1	-1	0	0	0	0	1	0	-1
	GSM1949285	0	0	0	0	0	-1	0	1	0	0	-1	0	0	0	0	0	0	0	0	1	1	-1	0	-1	1	0	0	0	0	-1	0	1	0	1	0	0	0	0	0	-1	0	0	0	-1	0	0	0	0
	GSM1949367	0	0	0	0	0	-1	0	1	0	0	0	0	0	0	0	0	0	0	0	1	0	0	0	0	1	0	0	-1	0	-1	0	1	0	1	0	0	0	0	0	-1	-1	-1	1	0	0	0	-1	0
	GSM1949437	1	1	0	1	0	-1	0	1	-1	0	-1	0	-1	0	0	0	1	-1	0	1	1	-1	1	0	0	0	1	-1	1	-1	1	1	0	0	0	1	1	0	0	-1	0	0	0	-1	0	0	0	-1
	GSM1949251	0	0	0	1	0	0	0	1	0	0	-1	0	-1	0	0	-1	0	0	0	1	1	0	0	0	1	-1	0	0	0	-1	1	1	0	0	0	0	0	0	-1	-1	-1	-1	0	0	0	1	0	0
	GSM1949407	0	1	0	1	0	0	-1	0	-1	0	-1	-1	-1	-1	0	1	1	0	0	1	1	-1	1	0	0	0	1	0	1	-1	1	1	1	-1	0	1	1	0	0	-1	0	0	0	0	0	1	0	-1
	GSM1949332	1	0	-1	1	0	-1	-1	1	-1	0	-1	0	0	-1	0	0	0	0	1	1	1	-1	0	0	0	0	1	0	1	-1	1	1	1	0	0	1	0	0	1	-1	0	0	0	0	0	1	0	-1
	GSM1949347	0	1	0	1	0	0	-1	0	-1	0	-1	0	0	-1	0	0	1	-1	0	0	1	-1	1	0	0	-1	1	0	1	0	1	1	0	0	0	0	1	0	1	0	-1	0	0	0	0	0	0	-1
	GSM1949357	1	1	-1	1	0	-1	-1	1	0	0	-1	-1	0	0	0	0	1	0	1	1	1	-1	1	1	0	-1	1	0	1	0	1	1	0	0	0	0	1	0	0	-1	0	-1	0	-1	0	1	0	-1
	GSM1949371	0	1	0	0	0	-1	0	1	0	0	0	0	0	0	0	0	0	0	0	1	1	0	0	0	1	-1	1	-1	0	-1	0	0	0	1	0	0	0	0	1	-1	0	-1	0	0	0	0	0	0
	GSM1949344	0	1	-1	1	0	1	0	0	-1	0	0	0	0	-1	0	-1	1	0	1	1	1	0	0	0	0	-1	1	-1	1	-1	1	0	0	0	0	0	0	0	1	0	0	-1	-1	0	0	1	0	-1
	GSM1949267	0	-1	0	0	0	-1	0	1	0	0	-1	0	-1	0	0	0	0	1	0	1	1	0	0	0	1	0	0	-1	0	-1	0	1	0	1	0	0	0	0	0	-1	0	0	1	0	0	0	-1	0
	GSM1949364	0	0	0	0	0	0	0	0	0	0	-1	0	0	-1	0	-1	0	0	0	1	1	0	0	1	0	0	1	0	1	-1	1	0	0	0	0	0	1	0	-1	-1	0	-1	0	0	0	1	0	-1
	GSM1949318	0	1	-1	1	0	0	0	1	-1	0	0	0	0	0	0	0	1	0	0	0	1	-1	0	0	0	-1	1	0	1	0	1	0	0	-1	0	0	0	0	0	-1	0	-1	-1	0	0	1	0	-1
	GSM1949248	0	-1	0	0	0	-1	0	1	0	0	-1	0	-1	0	0	1	0	1	0	1	1	0	0	0	1	0	0	-1	0	-1	1	1	0	1	0	0	0	0	-1	-1	0	0	1	0	0	1	0	0
	GSM1949259	0	0	0	0	0	0	-1	1	0	1	-1	0	0	-1	0	0	1	0	0	1	1	0	0	0	0	-1	1	0	1	0	1	1	0	0	0	1	1	0	0	0	-1	-1	0	0	0	1	0	-1
	GSM1949342	0	0	0	0	0	0	0	0	0	0	-1	0	0	0	0	0	1	0	0	1	1	0	0	0	1	0	0	-1	0	-1	1	1	0	1	0	-1	0	0	0	0	-1	-1	0	0	0	1	0	0
	GSM1949421	0	0	0	1	0	-1	-1	0	-1	0	0	-1	0	-1	0	0	1	0	0	1	1	-1	0	-1	1	-1	1	-1	1	-1	1	1	0	0	0	1	1	0	0	-1	0	0	0	0	0	1	0	-1
	GSM1949385	1	0	0	1	0	-1	-1	0	-1	0	-1	-1	0	-1	0	0	0	0	0	1	1	-1	0	0	0	0	1	0	1	0	1	1	0	0	0	1	1	0	1	-1	0	0	0	-1	0	1	0	-1
	GSM1949408	1	1	0	1	0	-1	0	0	-1	0	-1	-1	0	-1	0	1	1	0	0	0	1	-1	1	0	0	-1	1	0	1	-1	1	1	0	-1	0	1	0	0	1	-1	0	0	0	0	0	0	0	-1
	GSM1949356	0	0	0	0	0	-1	0	1	0	0	0	-1	0	0	0	0	0	0	0	1	1	0	0	0	1	0	0	-1	0	-1	0	1	0	1	0	1	1	0	0	-1	0	0	1	0	0	0	0	0
	GSM1949243	0	0	0	0	0	-1	0	1	0	0	-1	0	-1	0	0	1	0	0	0	1	1	0	0	0	1	-1	0	-1	0	-1	0	1	0	1	0	-1	0	0	0	-1	-1	0	0	0	0	0	0	0
	GSM1949289	0	0	0	1	0	0	0	0	-1	0	-1	0	0	0	0	0	0	0	0	0	1	-1	0	-1	1	-1	0	-1	0	0	0	0	0	0	0	0	1	0	-1	-1	0	0	0	0	0	1	0	-1
	GSM1949247	0	-1	0	0	0	-1	0	1	0	1	-1	-1	-1	0	0	0	0	1	0	1	1	0	0	0	1	-1	0	-1	0	-1	1	1	0	1	0	0	0	0	0	-1	-1	0	1	0	0	1	0	1
	GSM1949296	0	0	0	1	0	1	0	0	-1	0	0	0	0	0	0	0	0	-1	0	0	1	-1	0	-1	0	0	0	0	0	0	0	0	-1	0	0	0	1	0	0	0	0	1	0	0	0	0	0	-1
	GSM1949381	0	1	0	0	0	-1	0	1	0	0	-1	0	-1	0	0	0	1	0	0	1	1	1	0	0	1	0	1	0	0	-1	0	0	0	0	0	0	0	0	1	-1	0	-1	0	-1	0	0	0	0
	GSM1949246	1	0	0	1	0	-1	0	0	-1	0	-1	0	-1	-1	0	0	0	0	1	0	1	0	0	0	1	0	1	0	1	-1	1	0	0	0	0	1	0	0	0	-1	0	0	0	0	0	1	0	-1
	GSM1949270	0	0	0	0	0	-1	0	1	0	0	0	0	0	0	0	0	0	0	0	1	0	0	0	0	1	0	0	-1	0	-1	1	1	0	1	0	1	0	0	0	-1	0	0	1	0	0	1	-1	0
	GSM1949327	0	0	0	0	0	1	0	1	0	0	0	0	0	0	0	-1	0	0	0	1	1	0	0	0	1	0	1	0	0	0	0	1	0	0	0	0	0	0	1	0	0	0	0	0	0	0	-1	-1
	GSM1949330	1	0	0	1	0	0	0	0	-1	0	-1	-1	0	-1	0	-1	1	0	1	0	1	-1	0	0	0	-1	1	0	1	-1	1	0	0	0	0	0	1	0	0	0	0	-1	0	0	0	1	0	-1
	GSM1949295	0	0	0	1	0	0	-1	0	-1	0	-1	-1	0	0	0	0	1	-1	1	0	1	-1	0	-1	0	-1	1	0	1	0	1	1	0	0	0	0	1	0	0	-1	0	-1	0	0	0	1	0	-1
	GSM1949326	0	0	0	0	0	-1	-1	1	0	0	0	-1	0	0	0	0	1	0	0	0	1	-1	0	0	1	-1	1	-1	0	-1	1	0	0	1	0	1	0	0	0	0	0	-1	0	0	0	1	0	-1
	GSM1949240	0	0	0	0	0	0	0	1	0	0	-1	0	0	0	0	-1	0	0	0	1	1	0	0	0	0	0	0	0	0	0	1	0	0	0	0	0	1	0	-1	-1	1	0	0	-1	0	0	0	-1
	GSM1949322	0	1	0	1	0	0	0	1	0	0	0	0	0	-1	0	-1	1	0	0	0	1	0	0	0	1	-1	1	0	0	-1	1	1	0	1	0	0	1	0	1	0	0	0	0	0	0	0	0	-1
	GSM1949315	1	1	0	1	0	0	-1	0	-1	0	0	0	0	0	0	1	1	-1	1	0	1	-1	0	-1	0	-1	1	0	1	0	1	1	0	0	0	0	0	0	0	0	0	0	0	0	0	1	0	-1
	GSM1949411	1	1	0	1	0	1	0	1	-1	1	0	-1	0	0	0	0	1	0	0	1	1	-1	0	0	0	-1	1	0	1	0	1	1	1	-1	0	1	1	0	0	0	0	0	-1	0	0	0	0	-1
	GSM1949431	1	0	0	1	0	0	-1	0	-1	0	0	-1	0	-1	0	1	1	0	1	0	1	-1	0	0	0	0	1	0	1	-1	1	1	0	-1	0	0	1	0	1	-1	0	0	0	0	0	1	0	-1
	GSM1949444	0	0	0	1	0	-1	0	0	0	0	-1	0	-1	0	0	1	0	-1	1	1	1	0	0	0	0	0	0	0	0	0	0	1	-1	0	0	1	1	0	1	0	0	0	0	0	0	1	0	-1
	GSM1949389	0	0	-1	0	0	-1	0	1	0	0	-1	0	-1	0	0	0	0	0	0	1	1	0	1	0	1	0	0	-1	0	-1	0	0	0	1	0	0	0	0	-1	-1	-1	0	1	0	0	1	0	0
	GSM1949239	1	1	0	0	0	1	0	0	-1	0	-1	0	0	-1	0	-1	1	0	0	1	1	-1	0	0	0	0	1	0	1	-1	1	0	0	0	0	0	0	0	0	-1	0	0	0	0	0	0	0	-1
	GSM1949249	0	0	0	0	0	0	0	1	0	0	-1	0	0	0	0	-1	0	0	0	1	1	0	1	0	1	0	1	-1	0	-1	1	0	0	1	0	0	0	0	0	-1	-1	-1	0	0	0	0	0	0
	GSM1949275	0	0	0	1	0	-1	0	1	0	0	-1	-1	-1	0	0	1	0	1	0	1	1	0	0	0	1	0	1	-1	0	-1	1	1	0	1	0	0	1	0	0	-1	-1	-1	1	0	0	1	0	0
	GSM1949305	1	1	0	1	0	0	0	1	0	0	0	-1	-1	0	0	0	1	0	1	0	1	-1	1	0	1	-1	1	0	1	-1	1	1	0	0	0	0	1	0	0	-1	-1	-1	0	0	0	1	0	-1
	GSM1949432	1	1	0	1	0	1	0	1	-1	0	0	-1	0	0	0	-1	1	-1	1	0	1	-1	0	0	0	-1	1	0	1	0	1	1	1	0	0	1	1	0	1	0	0	0	0	0	0	1	0	-1
	GSM1949445	0	0	0	1	0	-1	0	1	0	0	-1	-1	-1	0	0	0	0	0	0	1	1	0	0	0	1	0	1	-1	0	0	1	1	0	1	0	0	0	0	0	-1	-1	-1	0	0	0	0	0	0
	GSM1949337	0	0	0	0	0	-1	0	0	-1	0	-1	0	-1	0	0	0	-1	0	0	0	1	0	0	1	0	0	0	-1	-1	-1	0	0	0	0	0	1	1	0	0	0	0	0	0	0	0	0	0	-1
	GSM1949265	0	0	0	0	0	-1	-1	1	0	0	-1	-1	-1	0	0	1	1	0	0	1	1	-1	0	0	0	-1	1	-1	1	-1	1	1	0	0	0	1	1	0	1	0	0	-1	1	0	0	0	0	-1
	GSM1949278	0	0	0	1	0	0	0	1	0	0	-1	-1	-1	0	0	-1	0	0	0	1	1	0	0	-1	1	0	1	0	1	-1	1	1	0	1	0	0	0	0	-1	-1	0	0	0	0	0	0	0	0
	GSM1949363	0	1	0	1	0	0	0	1	0	0	-1	-1	0	-1	0	-1	0	0	0	1	1	0	0	0	1	0	1	0	0	-1	1	1	0	0	0	1	1	0	0	-1	-1	0	1	0	0	0	0	-1
	GSM1949365	1	1	-1	1	0	0	-1	1	-1	0	0	-1	0	-1	0	1	1	0	0	0	1	-1	0	0	0	-1	1	0	1	-1	1	1	0	0	0	1	1	0	0	-1	0	0	0	-1	0	1	1	-1
	GSM1949369	0	1	0	1	0	-1	-1	1	-1	0	-1	-1	0	0	0	1	1	0	0	1	1	-1	0	0	0	-1	1	-1	1	0	1	1	0	0	0	1	1	0	0	0	-1	0	0	0	0	0	-1	-1
	GSM1949386	0	0	0	1	0	-1	0	1	0	0	-1	-1	-1	0	0	1	0	0	0	1	1	-1	0	0	0	0	1	-1	0	0	1	1	0	0	0	0	1	0	0	-1	-1	0	0	0	0	0	1	-1
	GSM1949430	1	1	-1	1	0	0	-1	0	-1	0	0	-1	0	-1	0	0	1	0	0	0	1	-1	0	0	0	0	1	0	1	-1	1	1	1	-1	0	1	1	0	1	0	0	0	-1	-1	0	0	0	-1
	GSM1949370	0	0	0	0	0	0	0	1	0	0	0	-1	-1	0	0	0	0	1	0	1	0	0	0	0	1	0	1	-1	0	-1	0	1	0	1	0	0	1	0	-1	-1	-1	-1	1	0	0	0	-1	0
	GSM1949416	1	0	0	1	0	0	-1	1	-1	0	0	-1	-1	-1	0	-1	1	-1	1	0	1	-1	0	0	0	0	1	0	1	-1	1	0	0	-1	0	0	0	0	0	0	0	0	0	0	0	1	0	-1
	GSM1949279	0	1	-1	1	-1	1	0	1	-1	0	0	-1	0	-1	0	-1	1	0	0	1	1	0	0	0	0	0	1	0	0	0	0	0	0	0	0	0	1	0	-1	-1	0	-1	0	0	0	0	0	-1
	GSM1949419	1	1	0	1	0	1	0	1	-1	0	-1	-1	-1	-1	0	-1	1	-1	0	0	1	-1	0	-1	0	0	1	0	1	-1	0	0	1	-1	0	0	0	0	0	0	0	0	0	0	0	0	0	-1
	GSM1949426	1	1	0	1	0	0	-1	1	-1	0	0	-1	0	0	0	0	1	0	0	0	1	-1	1	-1	0	0	1	0	1	-1	1	1	0	0	0	0	1	0	1	-1	0	0	0	-1	0	0	0	-1
	GSM1949420	1	1	-1	1	0	0	0	0	-1	0	-1	-1	-1	-1	0	0	1	0	0	0	1	-1	0	0	0	0	1	0	1	-1	1	1	1	-1	0	0	1	0	1	-1	0	0	0	0	0	0	0	-1
	GSM1949316	1	1	0	0	0	0	0	1	0	0	0	0	0	-1	0	-1	0	0	0	0	1	0	1	1	1	-1	1	0	1	-1	0	0	0	0	0	0	0	0	1	0	0	-1	0	0	0	0	0	0
	GSM615932	0	0	0	0	0	0	0	0	0	1	-1	-1	0	0	0	1	0	0	0	1	0	0	0	0	0	0	0	0	0	0	1	-1	0	-1	0	0	0	1	0	0	0	0	0	-1	0	-1	0	0
	GSM615936	0	1	0	0	0	0	1	0	0	0	0	-1	0	-1	0	0	0	0	0	1	0	1	1	0	0	0	0	0	0	-1	1	-1	0	1	0	0	0	1	0	0	0	0	0	-1	0	-1	0	0
	GSM615956	0	1	0	-1	0	0	0	0	0	0	0	0	0	1	1	-1	0	0	0	1	-1	1	1	0	0	0	0	1	0	-1	0	0	0	0	0	0	0	0	0	0	-1	0	0	-1	0	0	0	0
	GSM615949	0	0	0	0	0	0	0	0	-1	0	0	-1	1	-1	0	0	0	0	0	1	0	1	1	0	0	0	0	0	1	-1	1	-1	1	0	0	0	0	1	0	-1	-1	0	0	-1	0	0	0	0
	GSM615942	0	1	0	-1	0	0	0	0	-1	0	0	0	1	-1	0	0	0	0	0	1	0	0	1	0	0	0	0	0	0	-1	1	-1	0	0	0	0	-1	1	0	-1	0	0	0	0	0	-1	0	0
	GSM615924	0	0	0	0	-1	0	0	0	0	0	0	-1	-1	0	0	1	0	0	0	1	0	1	1	0	0	0	0	0	0	0	1	-1	0	1	0	0	1	1	0	-1	0	-1	0	-1	0	-1	0	0
	GSM721720	0	1	0	0	0	0	0	0	0	0	0	-1	0	1	0	0	0	1	0	1	-1	1	0	0	0	0	1	0	0	-1	0	-1	0	1	0	0	0	1	-1	-1	-1	0	0	-1	0	0	0	0
	GSM358502	0	0	-1	0	0	0	0	0	0	1	0	-1	0	0	-1	0	0	1	0	1	1	0	0	1	1	0	1	0	0	-1	0	0	0	0	0	0	0	0	0	-1	0	0	0	-1	0	0	-1	-1
	GSM358625	0	0	-1	0	0	-1	0	0	0	0	0	-1	0	-1	-1	0	0	0	1	1	1	0	0	1	0	0	1	0	0	0	1	1	0	0	0	0	0	0	0	0	-1	0	0	-1	0	0	0	0
	GSM358612	0	0	-1	0	0	-1	-1	0	0	0	0	-1	0	-1	0	1	0	0	0	0	1	0	0	0	0	0	1	0	0	0	0	0	0	0	0	0	1	0	0	-1	-1	0	0	-1	0	0	0	0
	GSM358603	0	-1	-1	0	0	-1	0	0	0	0	-1	-1	0	0	-1	0	0	0	0	1	1	0	1	1	1	0	1	0	0	0	0	0	0	0	0	0	1	0	0	0	-1	0	1	-1	0	0	-1	0
	GSM358615	0	0	-1	0	0	0	0	0	0	0	-1	-1	0	0	0	1	0	0	0	1	1	0	0	0	0	0	1	-1	0	0	0	0	0	1	0	1	0	0	0	-1	0	0	0	-1	0	0	0	0
	GSM358623	0	0	0	0	0	0	0	1	0	0	-1	-1	0	-1	-1	0	0	0	0	0	1	-1	0	1	-1	0	1	0	0	0	0	0	0	0	0	0	0	0	0	-1	0	0	-1	-1	0	0	0	0
	GSM358627	0	0	0	0	0	-1	0	0	0	1	0	-1	0	0	-1	0	0	0	0	1	1	-1	1	1	-1	0	1	0	1	0	0	0	1	1	0	0	1	0	0	0	0	0	0	-1	0	0	0	0
	GSM358507	0	0	-1	0	0	-1	0	0	0	0	0	-1	0	-1	-1	0	0	0	0	0	1	0	0	1	0	0	1	0	0	0	0	0	1	-1	0	0	1	0	0	0	0	0	0	0	0	0	0	-1
	GSM358605	0	0	-1	0	0	-1	0	1	0	0	0	-1	0	0	-1	0	0	0	0	0	1	-1	0	0	1	0	1	0	0	0	0	0	1	0	0	0	0	0	0	0	0	0	0	-1	0	0	0	0
	GSM358484	0	0	-1	0	0	0	0	0	0	0	0	-1	0	-1	0	0	0	1	0	0	1	0	0	0	1	0	1	0	0	-1	0	0	0	0	0	0	0	0	0	0	0	0	0	-1	0	0	-1	0
	GSM358545	0	0	-1	0	0	0	0	0	0	0	0	-1	0	0	0	1	0	-1	0	1	1	-1	0	0	0	0	1	0	0	0	0	0	0	0	0	0	0	0	0	0	0	0	0	-1	0	0	-1	0
	GSM358522	0	0	-1	1	0	-1	0	0	0	1	-1	-1	0	0	-1	1	0	0	1	1	1	-1	0	1	1	0	1	0	0	0	1	0	1	0	0	0	1	0	0	0	0	0	0	-1	0	0	0	-1
	GSM358620	0	0	-1	0	0	0	0	0	0	0	-1	-1	0	0	0	0	0	0	0	1	1	0	0	0	0	0	1	0	0	0	0	0	0	0	0	0	1	0	0	0	0	0	0	-1	0	0	0	0
	GSM358550	0	0	-1	0	0	0	0	0	0	0	0	-1	0	0	-1	1	0	0	0	1	1	-1	0	0	0	0	1	0	0	0	0	0	0	0	0	0	1	0	0	0	0	0	1	-1	0	0	0	0
	GSM358566	0	0	0	0	0	-1	0	1	0	0	0	-1	0	-1	-1	0	0	0	0	1	1	-1	0	0	0	0	1	0	0	0	0	0	1	0	0	0	1	0	0	0	0	0	0	-1	0	0	0	0
	GSM358575	0	0	-1	0	0	-1	-1	1	0	0	0	-1	0	-1	-1	0	0	0	0	1	1	0	0	1	1	0	1	0	0	0	1	1	0	0	0	0	0	0	0	0	0	0	0	-1	0	0	0	-1
	GSM358481	0	0	-1	0	0	0	0	0	0	0	0	-1	0	0	-1	0	0	0	0	0	1	0	0	1	1	0	1	0	0	0	0	0	0	0	0	0	0	0	0	0	0	0	0	-1	0	0	-1	-1
	GSM358584	0	0	-1	0	0	-1	0	0	0	0	0	-1	0	0	0	0	0	0	1	0	0	0	0	0	0	0	1	0	0	0	0	0	0	0	0	0	1	0	0	-1	0	0	0	-1	0	0	0	0
	GSM358569	0	0	-1	0	0	-1	0	0	0	0	0	-1	0	0	0	0	0	0	0	1	1	-1	1	1	0	0	1	0	0	0	1	0	0	0	0	0	0	0	-1	0	0	0	0	-1	0	0	0	0
	GSM358557	0	-1	-1	0	0	0	0	0	0	0	0	-1	0	0	0	0	0	0	0	0	1	0	0	1	0	0	1	0	0	0	0	1	0	0	0	0	1	0	0	0	0	0	0	-1	0	0	-1	0
	GSM358553	0	0	-1	0	0	-1	0	0	0	0	0	-1	0	-1	-1	1	0	0	0	1	1	-1	0	1	0	0	1	0	0	0	0	0	0	0	0	0	0	0	0	0	0	0	1	-1	0	0	0	0
	GSM358577	0	0	-1	0	0	-1	0	0	0	1	0	-1	0	0	-1	1	0	0	0	0	1	-1	0	1	1	0	1	0	0	0	0	0	1	1	0	0	0	0	0	0	0	0	0	-1	0	0	0	0
	GSM358585	0	0	-1	0	0	-1	0	1	-1	0	-1	-1	0	0	-1	1	0	0	0	1	1	0	0	0	1	0	1	0	0	0	0	0	0	0	0	0	1	0	0	0	0	0	0	-1	0	0	0	-1
	GSM358551	0	0	0	0	0	0	0	0	0	0	0	-1	0	0	0	0	0	1	0	1	1	-1	0	0	0	0	1	0	1	0	0	0	1	0	0	0	0	0	0	0	0	0	0	-1	0	1	-1	-1
	GSM358555	0	0	-1	0	0	0	0	0	0	0	0	-1	0	0	0	1	0	-1	1	0	1	-1	0	1	0	0	1	0	0	0	0	0	0	0	0	0	0	0	0	0	0	0	0	-1	0	0	-1	-1
	GSM358622	0	0	0	0	0	0	0	0	0	0	0	0	0	-1	0	1	0	0	0	0	1	-1	0	0	1	0	1	0	0	0	0	0	0	0	0	0	0	0	0	-1	0	0	0	-1	0	0	-1	0
	GSM358554	0	0	-1	0	0	0	0	0	0	0	0	-1	0	-1	0	0	0	-1	0	1	0	0	0	0	0	0	1	0	0	-1	0	0	0	0	0	0	0	0	0	0	0	0	0	-1	0	1	0	-1
	GSM358560	0	0	-1	0	0	-1	0	0	0	0	-1	-1	0	0	-1	1	0	0	0	1	1	0	0	0	0	0	1	0	0	-1	0	0	0	1	0	0	0	0	0	0	-1	0	0	-1	0	0	0	0
	GSM358563	0	0	-1	0	0	0	0	0	0	0	0	-1	0	0	0	0	0	0	0	0	1	-1	0	0	1	0	1	0	0	0	0	0	0	0	0	0	0	0	0	0	0	0	0	-1	0	0	-1	-1
	GSM543195	0	-1	-1	0	0	0	0	0	0	1	-1	0	0	0	0	1	0	0	0	0	0	0	0	0	0	0	0	0	0	0	1	0	0	0	0	0	1	0	0	-1	0	0	0	0	0	0	1	-1
	GSM543181	0	0	-1	0	0	0	0	0	0	1	0	0	0	0	1	0	1	0	0	1	-1	0	0	0	1	0	0	0	0	0	0	0	0	0	0	0	1	0	-1	-1	0	0	1	0	0	0	0	1
	GSM543146	0	0	-1	0	-1	0	0	-1	0	1	0	0	0	-1	0	0	0	0	0	0	-1	0	0	0	0	0	0	0	0	0	0	0	0	1	0	0	0	1	0	-1	0	0	0	0	0	0	0	-1
	GSM543182	0	0	0	0	-1	0	0	0	0	0	0	0	0	-1	0	0	0	0	0	0	-1	0	0	0	1	0	0	0	0	0	0	0	0	0	0	0	1	0	-1	-1	-1	0	-1	1	0	0	1	-1
	GSM543190	0	-1	-1	0	0	-1	0	0	0	1	0	0	0	0	0	0	0	0	0	1	0	0	0	0	0	-1	0	0	0	0	1	0	0	0	0	0	1	0	0	0	0	0	0	0	0	0	0	-1
	GSM543141	0	0	-1	0	0	-1	0	1	0	0	-1	-1	-1	0	0	0	0	0	0	1	0	0	0	0	0	0	0	0	0	0	1	0	1	0	0	0	1	1	0	-1	-1	0	0	0	0	0	0	0
	GSM972220	0	0	0	0	0	-1	0	0	-1	0	0	-1	0	0	0	0	1	1	1	0	0	0	0	1	0	0	1	0	1	0	0	-1	1	1	0	0	0	0	0	0	0	0	0	-1	0	0	0	0
	GSM972513	0	0	0	0	0	-1	-1	0	0	0	0	-1	0	0	0	0	1	0	1	0	0	0	0	1	0	0	1	0	0	0	0	0	0	1	0	0	0	0	0	0	0	0	0	-1	0	1	0	-1
	GSM972218	0	0	0	0	-1	-1	-1	0	-1	0	0	-1	0	0	0	0	1	0	0	0	0	0	0	0	0	0	1	0	1	0	0	0	1	0	0	0	0	0	-1	-1	1	0	0	-1	0	0	0	-1
	GSM972479	0	0	-1	0	-1	-1	0	0	-1	0	0	0	0	0	0	0	0	0	0	0	0	0	0	0	0	0	0	0	0	0	0	0	0	0	0	1	0	0	0	0	0	-1	0	-1	0	0	0	0
	GSM972142	0	0	0	0	0	-1	-1	0	-1	0	0	-1	0	-1	0	0	1	0	0	0	0	0	0	0	0	0	1	0	0	0	1	1	0	0	0	0	0	0	0	0	0	0	0	-1	0	0	0	-1
	GSM972213	0	0	0	0	0	0	-1	1	-1	0	0	-1	0	0	-1	1	1	0	0	0	0	0	0	1	0	0	1	0	0	0	0	0	1	0	0	0	0	0	0	0	0	-1	0	-1	0	1	0	0
	GSM971988	0	0	-1	0	0	0	0	0	-1	0	0	0	0	0	0	0	0	0	0	0	0	0	0	0	1	0	1	0	0	0	-1	0	0	1	0	0	0	0	-1	0	-1	0	0	-1	0	1	-1	-1
	GSM972314	0	0	0	0	0	-1	0	0	0	1	0	0	0	0	0	0	1	1	0	0	0	0	1	0	0	0	1	0	1	0	0	0	1	1	0	-1	0	0	0	-1	0	0	0	0	0	0	0	0
	GSM972308	0	0	0	0	0	0	0	0	0	0	0	-1	0	-1	0	0	1	0	1	0	0	0	0	1	0	0	1	1	0	0	0	0	0	0	0	1	0	0	-1	0	0	-1	0	0	0	0	1	-1
	GSM972507	0	0	0	0	0	0	-1	0	-1	0	0	0	0	0	0	0	1	1	1	0	0	0	0	0	0	0	0	0	1	0	0	0	1	1	0	0	0	0	-1	-1	0	0	0	-1	0	0	0	-1
	GSM972176	0	0	0	0	0	-1	0	1	0	0	0	0	0	0	0	0	0	1	0	0	0	0	0	1	0	0	1	0	0	0	0	1	0	1	0	0	1	0	0	0	0	0	1	-1	0	1	0	-1
	GSM972175	0	0	-1	0	0	-1	0	0	0	0	0	0	-1	0	0	0	1	1	0	0	0	0	1	1	1	0	1	0	0	0	0	0	0	1	0	0	0	0	0	-1	-1	0	1	0	0	0	1	0
	GSM972501	0	0	0	0	0	-1	0	0	0	0	0	0	-1	0	0	0	1	1	1	1	0	0	0	0	0	0	0	0	1	0	0	0	0	1	0	-1	0	0	0	-1	0	-1	1	0	0	0	1	-1
	GSM972337	0	0	0	0	0	0	0	0	-1	0	0	0	0	0	0	0	0	0	0	0	0	0	0	0	0	0	1	1	0	0	0	0	0	1	0	0	0	0	0	0	0	0	0	-1	0	1	0	-1
	GSM972390	0	0	0	0	0	-1	0	0	0	0	0	0	0	-1	0	0	0	1	0	0	0	0	1	0	0	0	0	-1	1	0	0	0	0	1	0	0	0	1	-1	-1	0	0	0	0	0	0	0	0
	GSM972310	0	0	0	0	0	-1	-1	0	-1	0	0	0	0	0	0	0	0	1	1	0	0	0	1	0	0	0	1	1	1	0	0	0	1	0	0	0	0	0	0	0	0	0	0	-1	0	1	0	-1
	GSM972504	0	0	0	0	0	-1	0	0	0	0	0	0	-1	-1	0	1	0	0	1	0	0	1	0	1	0	0	0	-1	0	0	0	0	0	1	0	0	0	0	0	0	-1	-1	1	0	0	0	0	0
	GSM972497	0	0	0	0	0	-1	-1	0	-1	0	0	-1	0	0	0	0	1	0	1	0	0	0	0	1	0	0	1	0	1	0	1	0	0	0	0	0	0	0	0	0	0	0	1	0	0	1	0	-1
	GSM972134	0	0	0	0	-1	0	0	0	-1	0	1	-1	0	-1	0	0	1	0	0	0	0	0	0	0	0	-1	1	0	1	0	0	1	0	0	0	0	1	0	0	0	0	0	0	-1	0	0	0	-1
	GSM972261	0	0	0	0	0	0	0	0	-1	0	0	-1	0	-1	0	-1	0	1	0	0	0	0	0	1	0	0	0	0	1	0	0	-1	0	0	0	0	0	0	0	-1	0	0	0	0	0	1	0	0
	GSM972168	0	0	0	0	0	0	0	0	-1	0	0	0	0	0	0	0	1	1	0	0	0	0	0	0	0	0	1	0	1	0	0	0	1	1	0	0	0	0	0	0	1	0	0	-1	0	1	0	-1
	GSM972305	0	0	-1	0	0	-1	0	0	0	0	1	0	0	0	1	0	0	1	0	0	0	0	0	0	0	0	0	0	0	0	-1	0	0	1	0	0	0	0	0	0	1	0	0	-1	0	0	0	-1
	GSM972245	0	0	0	0	0	-1	0	0	0	0	0	0	0	0	0	0	1	1	0	0	0	0	0	1	0	0	0	1	1	0	0	0	0	1	0	0	1	0	0	0	-1	0	1	-1	0	0	0	-1
	GSM972346	0	0	0	0	0	0	-1	0	0	0	-1	0	0	0	-1	0	1	1	0	0	0	0	0	0	0	0	1	0	1	0	0	0	1	0	0	0	0	0	-1	0	1	-1	0	0	0	1	0	-1
	GSM972350	0	0	0	0	0	-1	-1	0	-1	0	0	0	0	-1	0	1	1	0	0	0	0	0	0	0	0	0	1	0	0	0	0	0	1	0	0	0	0	0	0	-1	0	0	0	-1	0	1	0	-1
	GSM972433	0	0	0	0	0	-1	0	0	-1	1	0	0	0	0	0	0	1	1	1	0	0	0	0	1	0	0	0	0	0	0	0	0	0	1	0	0	0	0	0	0	0	0	0	-1	0	1	0	-1
	GSM972345	0	-1	0	0	-1	-1	0	0	0	0	0	0	0	0	0	0	0	0	1	0	0	0	0	1	0	0	-1	0	0	0	0	0	0	0	0	0	1	0	0	1	0	0	0	-1	0	1	0	-1
	GSM972171	0	1	0	0	0	0	-1	0	-1	0	0	0	0	-1	0	0	1	1	0	0	0	0	0	1	0	0	1	0	1	0	0	0	1	0	0	0	0	0	0	0	0	0	0	-1	0	1	0	-1
	GSM972214	0	0	-1	0	0	-1	-1	0	-1	1	0	-1	0	0	0	0	1	1	0	0	0	0	0	0	0	0	1	0	1	0	0	0	0	0	0	0	0	0	0	-1	0	0	0	-1	0	1	0	-1
	GSM972394	0	0	1	0	0	-1	0	0	0	0	0	0	0	0	0	0	0	1	0	0	0	0	0	1	0	0	0	0	0	1	0	0	0	1	0	0	0	1	0	0	0	0	1	0	0	0	0	0
	GSM972217	0	0	-1	0	0	-1	-1	0	-1	0	0	0	-1	-1	0	0	1	1	1	0	0	0	0	1	0	0	0	0	0	0	0	1	0	0	0	0	0	0	0	0	0	0	0	-1	0	0	0	-1
	GSM972301	0	0	-1	0	0	0	0	0	0	0	0	0	0	0	0	0	0	0	1	0	0	0	0	0	0	0	0	0	0	0	-1	0	0	0	0	0	0	0	0	0	0	0	0	-1	0	0	0	0
	GSM972419	0	0	-1	0	0	-1	0	0	0	0	0	-1	0	0	-1	1	1	1	1	0	0	0	1	1	0	0	1	0	1	0	1	0	0	1	0	0	0	0	0	0	0	-1	0	-1	0	0	0	-1
	GSM972420	0	0	0	0	0	-1	0	0	0	0	0	0	0	0	0	0	0	1	0	0	-1	1	1	0	0	0	0	0	0	0	-1	-1	0	0	0	0	0	1	0	0	0	-1	1	0	0	0	0	0
	GSM972302	0	0	1	0	0	-1	-1	0	-1	0	0	-1	0	-1	0	1	0	1	0	0	0	0	1	0	0	0	1	0	0	0	0	0	0	0	0	0	0	0	0	-1	0	0	1	-1	0	1	0	-1
	GSM972518	0	0	0	0	0	-1	0	0	0	0	0	0	-1	0	0	1	0	0	0	0	0	0	0	0	0	0	1	0	0	0	0	0	0	1	0	0	0	0	-1	0	0	0	0	-1	0	0	0	-1
	GSM1949499	0	0	0	0	0	-1	0	1	0	0	-1	-1	0	0	1	0	0	0	0	0	1	1	1	1	1	0	0	0	0	0	0	0	0	1	0	0	0	0	0	-1	0	0	1	-1	0	1	0	1
	GSM1949495	0	0	-1	0	0	0	0	0	0	0	0	-1	0	0	0	0	0	0	0	0	0	0	0	1	1	0	0	0	0	0	0	0	0	1	0	1	0	0	0	0	0	0	0	0	0	0	-1	0
	GSM1949464	0	0	-1	0	0	0	0	1	0	0	0	-1	0	0	1	-1	0	1	0	0	0	1	0	0	1	0	1	0	0	0	0	0	1	0	0	0	0	1	0	0	0	0	0	-1	0	1	0	-1
	GSM1949505	0	-1	-1	0	0	-1	0	0	0	0	-1	0	0	0	0	-1	0	0	0	0	0	1	1	1	1	0	0	0	0	0	0	1	0	1	-1	0	0	0	0	0	0	0	0	0	0	0	0	1
	GSM1949449	0	0	-1	0	0	-1	0	0	0	0	-1	0	0	0	0	0	1	0	0	0	0	1	1	0	1	0	0	-1	0	0	0	1	0	1	0	0	0	1	-1	-1	0	0	1	0	0	0	0	0
	GSM1949493	0	0	-1	0	0	-1	0	0	0	0	-1	0	0	0	1	1	0	0	0	0	1	0	0	1	1	0	0	-1	0	0	0	0	0	1	0	0	0	0	0	-1	-1	0	1	0	0	0	0	1
	GSM1949507	0	0	-1	0	0	-1	0	0	0	0	0	0	0	0	0	-1	0	0	1	0	0	1	0	1	1	0	0	0	0	0	1	1	0	1	0	0	0	0	0	0	0	0	0	-1	0	0	0	0
	GSM1949450	0	0	-1	0	0	0	0	1	0	0	-1	0	0	0	0	0	0	1	0	0	0	1	1	0	0	0	0	0	0	0	0	1	0	1	0	0	0	1	0	-1	-1	0	0	0	0	0	0	1
	GSM1949482	0	0	-1	0	1	-1	0	1	0	0	-1	-1	0	0	0	0	1	0	0	0	1	0	1	0	1	-1	0	-1	0	0	0	0	0	1	0	1	0	1	0	-1	0	-1	0	-1	0	0	0	1
	GSM1949468	0	0	-1	0	-1	1	0	1	0	0	0	-1	0	0	0	0	1	0	0	0	0	1	1	1	1	0	1	0	0	0	0	0	0	1	0	0	0	0	-1	-1	0	-1	0	0	0	0	0	0
	GSM1949478	0	0	0	0	0	0	0	1	0	0	-1	-1	0	0	0	0	0	0	0	0	1	0	0	1	1	0	0	0	0	0	0	0	0	0	0	1	0	0	0	-1	-1	0	-1	0	0	0	0	0
	GSM1949456	0	0	-1	0	0	-1	0	1	0	0	-1	-1	0	0	0	0	1	0	1	0	1	0	0	1	0	0	0	0	0	0	1	1	0	1	0	1	0	0	0	0	0	-1	0	-1	0	0	0	0
	GSM2051779	0	0	1	0	0	-1	-1	0	0	0	0	0	-1	0	0	-1	0	1	0	0	0	0	0	1	1	0	0	0	-1	-1	0	0	0	1	-1	0	0	0	0	0	0	0	0	0	-1	0	1	0
	GSM2051760	0	1	0	0	0	-1	-1	0	0	0	-1	-1	-1	-1	0	0	0	1	0	0	1	0	0	0	1	0	0	-1	-1	-1	1	0	0	0	-1	0	1	0	0	-1	0	-1	0	0	-1	-1	1	0
	GSM2051762	0	1	0	1	0	-1	-1	0	0	0	-1	0	0	-1	0	1	1	0	0	0	1	0	0	0	0	0	0	0	0	0	1	0	0	0	-1	0	1	0	0	0	0	-1	0	-1	-1	0	1	0
	GSM1525219	0	0	-1	0	0	0	0	0	0	0	0	-1	0	0	0	0	0	0	1	1	0	0	0	1	0	0	0	0	0	0	1	0	0	0	0	0	0	0	0	0	0	0	0	0	0	0	0	0
	GSM1525233	0	0	-1	0	0	0	0	0	0	0	0	-1	0	0	0	0	0	0	0	1	0	0	0	1	0	0	0	0	0	-1	0	0	0	0	0	0	0	0	0	0	0	0	0	0	0	0	0	0
	GSM2772735	0	0	-1	0	0	0	0	1	0	0	0	0	0	0	0	0	1	1	0	0	0	0	0	1	0	0	0	0	1	0	0	0	0	0	0	0	0	1	0	-1	-1	0	0	0	0	0	0	-1
	GSM2772771	0	0	1	0	0	0	0	0	0	0	0	0	0	0	-1	0	0	0	0	1	1	0	0	0	-1	0	1	0	1	0	0	1	0	0	-1	1	0	0	0	0	0	0	0	0	0	0	0	-1
	GSM2772783	0	0	0	0	0	0	0	0	0	0	0	0	0	0	-1	0	0	0	1	0	0	-1	0	1	0	0	0	0	1	0	0	1	0	0	0	1	0	0	0	0	0	0	0	0	0	0	0	0
	GSM2772768	0	0	0	0	0	-1	0	1	0	0	-1	0	0	0	0	0	1	0	1	1	0	-1	1	0	0	0	0	0	0	0	1	1	0	0	0	1	0	0	-1	0	-1	-1	1	0	0	0	0	-1
	GSM2772746	0	0	0	0	0	-1	0	1	0	0	-1	0	0	0	-1	1	1	0	1	1	1	0	1	1	0	0	0	0	1	0	1	1	1	0	0	1	1	0	-1	-1	-1	0	1	0	0	0	0	-1
	GSM2772779	0	0	0	0	0	0	0	1	0	0	0	0	0	0	-1	0	0	0	1	0	0	-1	0	1	0	0	0	0	0	0	1	1	0	0	0	1	1	0	0	0	0	0	0	-1	0	0	0	-1
	GSM2772784	0	0	0	0	0	-1	0	1	0	0	0	0	0	0	-1	0	1	0	1	1	1	0	1	0	0	0	0	0	1	0	1	1	0	0	-1	1	1	0	0	-1	-1	-1	0	0	0	1	0	0
	GSM2772741	0	0	0	0	0	-1	0	1	0	0	0	0	0	0	0	0	1	1	0	0	0	0	0	1	0	0	0	0	0	0	0	0	0	0	0	0	0	0	0	0	-1	0	0	-1	0	0	0	0
	GSM2772743	0	0	0	0	0	-1	0	1	0	0	0	0	0	0	0	1	0	1	0	1	0	0	1	0	0	0	0	0	1	0	0	0	0	0	0	0	0	0	-1	-1	-1	0	1	0	0	0	0	0
	GSM2772749	0	0	-1	0	0	-1	0	1	0	0	0	0	0	0	0	0	0	0	0	1	-1	0	0	0	0	0	0	0	0	-1	-1	0	0	0	0	0	0	1	-1	0	0	0	0	0	0	0	0	-1
	GSM2772765	0	0	0	0	0	-1	0	1	0	0	0	0	0	0	0	1	0	0	0	1	0	0	0	0	0	0	1	0	0	0	0	0	0	0	0	0	0	0	-1	-1	-1	0	1	0	0	0	0	0
	GSM2772759	0	0	-1	0	0	-1	0	1	0	0	-1	-1	0	0	-1	1	0	0	0	0	0	0	0	0	0	0	0	0	0	-1	1	1	0	0	0	0	1	0	-1	-1	-1	0	0	0	0	0	0	0
	GSM2772769	0	0	0	0	0	0	0	1	0	0	0	0	0	0	0	0	1	0	0	1	0	0	0	1	0	0	0	0	1	0	0	0	0	0	0	0	0	0	-1	-1	0	0	0	-1	0	0	0	0
	GSM2772780	0	1	0	0	0	-1	0	1	0	0	0	0	0	0	-1	1	0	0	0	0	0	0	0	1	0	0	0	0	0	0	0	0	0	0	0	0	1	0	0	0	0	0	0	0	0	1	0	-1
	GSM2772762	0	0	-1	0	0	0	0	0	0	0	0	0	0	0	0	0	1	0	0	1	0	0	1	0	0	0	0	0	1	-1	0	0	0	0	0	0	0	0	-1	-1	0	0	0	1	0	0	0	0
	GSM2772737	0	1	0	0	0	0	0	1	0	0	0	0	0	0	0	0	1	0	0	1	0	0	0	1	0	0	0	0	0	0	0	0	0	0	0	0	0	0	-1	-1	0	-1	0	0	0	0	0	-1
	GSM2772753	0	0	1	0	0	-1	0	0	0	0	0	-1	0	0	-1	1	1	0	0	1	1	-1	1	1	0	0	0	0	1	0	1	1	0	0	0	1	0	0	0	-1	0	-1	1	0	0	0	0	-1
	GSM2772747	0	0	0	0	0	0	0	1	0	0	0	0	0	0	0	0	1	0	0	1	0	0	0	0	0	0	0	0	0	-1	-1	1	0	0	0	0	0	0	-1	-1	-1	0	0	0	0	0	0	-1
	GSM2772752	0	0	0	0	0	-1	0	0	0	0	-1	-1	0	0	0	1	1	0	1	0	1	0	0	0	0	0	0	0	1	0	1	1	1	0	0	0	1	0	-1	-1	-1	0	0	0	0	0	0	0
	GSM2772778	0	0	0	0	0	-1	0	1	0	0	0	-1	0	0	-1	1	1	0	1	1	1	-1	0	0	0	0	0	0	1	-1	0	1	0	0	0	0	0	0	0	0	0	0	0	0	0	0	0	-1
	GSM2772738	0	0	0	0	0	-1	0	1	0	0	-1	0	0	0	0	1	0	0	1	1	0	0	0	0	0	0	0	0	0	0	0	1	0	0	0	0	0	1	-1	-1	-1	0	0	0	0	0	0	-1
	GSM2772776	0	0	1	0	0	-1	0	0	0	0	0	0	0	0	-1	0	0	0	0	1	1	-1	0	1	0	0	0	0	1	0	0	0	0	0	0	0	1	1	0	0	0	0	0	0	0	0	0	-1
	GSM1012395	0	0	0	0	0	-1	0	0	0	0	0	0	0	0	0	0	0	0	0	0	0	0	0	0	0	0	0	0	0	0	1	0	0	0	-1	0	1	1	0	0	0	0	0	1	0	1	1	-1
	GSM1012461	0	0	0	0	0	0	0	0	0	0	0	0	0	0	0	0	0	0	0	0	0	0	1	1	1	-1	0	-1	0	0	1	0	0	0	-1	0	1	1	0	0	0	0	1	1	0	0	0	0
	GSM1012616	0	0	-1	-1	0	0	0	0	0	0	-1	0	0	0	0	0	0	0	0	1	0	0	1	0	0	0	0	-1	0	0	0	0	0	0	0	0	1	1	0	0	0	0	1	0	0	0	0	0
	GSM1012591	0	0	0	0	0	-1	0	0	0	0	0	-1	0	0	0	0	0	0	0	1	0	-1	0	0	0	0	0	0	0	0	1	0	1	0	0	0	0	0	0	0	0	0	0	0	0	0	0	0
	GSM1012491	0	0	0	0	0	0	0	1	0	0	0	0	0	0	0	1	0	0	0	0	0	0	1	0	0	0	0	-1	0	0	0	0	0	0	0	0	1	0	-1	-1	0	0	0	0	0	0	0	0
	GSM1012595	0	0	0	0	0	-1	0	0	0	0	-1	0	0	0	0	1	0	-1	0	1	0	0	1	0	0	-1	0	0	0	0	1	1	0	0	0	0	1	1	0	0	0	0	0	0	0	0	0	1
	GSM1012305	0	0	-1	0	-1	0	0	1	0	0	0	0	0	0	0	1	0	0	0	0	0	-1	0	0	1	0	0	0	0	0	1	1	0	0	0	0	1	0	0	0	0	0	0	-1	0	0	0	0
	GSM1012371	0	0	-1	0	0	0	0	0	0	0	0	-1	0	0	0	0	0	0	0	0	0	-1	1	0	0	0	0	0	0	0	1	1	0	0	0	1	1	0	0	0	0	0	0	0	0	1	0	0
	GSM1012393	0	0	0	0	0	-1	0	0	0	0	0	-1	0	0	0	1	0	-1	0	0	0	0	1	0	0	0	0	0	0	0	1	1	0	0	0	0	1	0	-1	0	0	0	0	1	0	1	0	-1
	GSM1012500	0	0	0	0	0	-1	0	0	0	0	-1	0	-1	0	1	1	1	-1	0	1	-1	0	1	0	0	0	1	0	0	0	1	1	0	0	0	0	1	1	0	0	0	0	1	0	0	0	0	0
	GSM1012538	0	0	0	0	0	-1	0	0	0	0	0	0	-1	0	0	1	0	0	0	0	-1	0	1	0	0	0	0	-1	0	0	0	0	0	0	0	0	1	1	0	0	0	0	1	0	0	0	1	0
	GSM1012567	0	0	-1	0	0	0	0	0	0	0	0	-1	0	0	0	0	0	0	0	1	0	0	0	1	0	0	0	0	0	0	1	1	0	0	0	0	1	0	0	0	0	0	1	0	0	0	0	0
	GSM1012490	0	0	0	0	0	0	0	0	0	0	0	-1	0	0	-1	1	0	0	0	0	0	0	1	1	0	0	0	-1	0	0	1	1	0	0	0	0	1	0	0	0	0	0	0	0	0	0	0	0
	GSM1012455	0	0	-1	0	0	0	0	0	0	0	0	0	0	0	0	0	0	0	0	0	0	-1	1	1	1	0	1	-1	0	-1	0	0	0	0	0	0	0	1	0	0	0	0	0	0	0	0	0	0
	GSM1012297	0	0	0	0	0	-1	0	0	0	0	-1	-1	0	0	0	0	0	0	0	1	0	0	0	0	0	0	0	-1	0	-1	1	1	0	0	0	0	1	1	0	0	0	0	0	0	0	0	0	0
	GSM1012310	0	0	-1	-1	0	0	0	1	0	0	-1	-1	0	0	0	0	0	0	0	0	0	-1	0	0	0	0	0	-1	0	0	0	0	0	0	0	0	0	1	0	0	0	0	0	0	0	0	0	0
	GSM1012326	0	1	0	0	0	0	0	0	0	0	0	-1	0	0	0	0	0	0	0	0	0	0	1	1	0	0	0	0	0	-1	1	0	0	0	0	1	0	1	0	0	0	0	0	0	0	0	0	0
	GSM1012316	0	0	0	0	0	-1	0	0	0	0	0	0	-1	0	0	1	0	-1	0	0	-1	0	0	0	0	-1	0	0	0	0	1	1	0	0	0	0	1	0	0	0	0	0	0	0	0	-1	0	0
	GSM1012358	0	1	0	0	0	0	0	0	0	0	0	-1	0	0	0	1	1	0	0	1	1	0	1	0	0	0	0	-1	0	-1	1	1	0	0	0	1	1	0	-1	0	0	0	1	1	0	0	1	-1
	GSM1012331	0	0	-1	0	0	-1	0	0	0	0	-1	0	0	0	0	0	0	0	0	1	0	-1	1	1	-1	0	0	-1	0	-1	1	1	0	0	0	0	1	0	0	0	0	0	0	0	0	0	0	0
	GSM1012544	0	1	-1	0	0	0	0	0	0	0	0	0	0	0	0	0	0	0	0	1	0	0	1	0	0	0	0	0	0	-1	0	0	0	0	0	0	1	1	0	-1	0	0	1	0	0	0	0	0
	GSM1012320	0	0	0	0	0	-1	0	0	0	0	0	-1	0	0	0	1	0	0	0	1	0	0	1	1	0	0	0	-1	0	-1	1	1	0	0	0	1	1	1	-1	0	0	0	0	0	0	0	0	0
	GSM1012542	0	0	0	0	0	-1	0	0	0	0	-1	0	0	0	0	0	1	0	0	0	0	1	1	0	0	0	0	-1	0	-1	0	1	0	0	0	0	1	0	0	0	0	0	0	0	0	0	1	0
	GSM1012400	0	0	1	0	0	-1	0	0	0	0	-1	-1	0	0	0	1	0	-1	0	0	0	0	1	1	0	0	0	-1	0	0	1	0	0	0	0	0	1	1	-1	0	0	0	1	1	0	0	0	0
	GSM1012489	0	0	0	0	0	0	-1	0	0	0	0	0	0	-1	0	1	0	0	0	1	0	0	1	1	0	0	0	0	0	0	1	1	0	0	0	0	1	1	0	0	0	0	0	0	0	0	0	0
	GSM1012536	0	0	0	0	0	0	0	0	0	0	0	0	0	0	0	1	0	0	0	0	0	0	0	0	0	0	0	0	0	0	0	0	0	0	0	1	1	0	0	1	0	0	0	0	1	0	0	0
	GSM1012629	0	1	0	0	0	-1	0	0	0	0	0	0	0	0	0	1	0	0	0	0	0	0	0	0	0	0	0	0	0	0	1	0	0	0	0	0	1	0	0	0	0	0	1	0	0	0	1	1
	GSM1012363	0	0	0	0	0	0	0	0	0	0	-1	-1	0	0	-1	0	1	0	0	1	0	0	1	1	0	0	1	-1	0	-1	1	0	1	0	0	0	0	0	0	0	0	0	0	1	0	0	1	0
	GSM1012344	0	0	0	0	0	0	0	0	0	0	0	-1	0	0	0	0	0	0	0	0	0	0	1	0	0	0	0	0	0	0	0	0	0	0	0	0	1	0	0	1	0	0	0	0	0	0	0	0
	GSM1012370	0	0	-1	0	0	-1	0	0	0	0	0	-1	0	0	0	0	0	0	0	0	0	0	0	0	0	0	1	-1	0	-1	1	0	1	0	-1	0	1	1	0	0	0	0	0	0	0	0	0	0
	GSM1012583	0	0	-1	0	0	0	0	0	0	0	0	-1	0	0	0	1	0	-1	0	1	0	0	1	0	0	0	0	0	0	0	0	0	0	0	0	0	1	1	0	0	0	0	0	0	0	0	0	0
	GSM1012396	0	0	0	0	0	0	0	0	0	0	-1	-1	0	0	0	0	0	0	0	0	0	0	1	0	0	0	1	-1	1	-1	1	0	1	0	-1	0	0	0	-1	-1	0	0	0	1	0	0	0	0
	GSM1012565	0	1	-1	0	0	-1	0	0	0	0	0	0	0	0	0	0	0	0	0	1	0	0	0	0	1	0	1	0	0	0	1	0	0	0	-1	0	1	0	0	0	0	0	-1	0	0	0	1	0
	GSM1012324	0	0	0	0	0	-1	0	0	0	0	-1	0	0	0	0	1	0	0	0	0	0	0	0	0	0	0	0	0	0	0	1	0	0	0	0	0	1	0	0	0	0	0	0	0	0	0	1	0
	GSM1012624	0	0	0	0	0	0	0	0	0	0	0	0	0	0	0	0	0	0	0	0	0	0	1	1	0	0	1	-1	0	0	0	0	0	0	0	-1	1	0	0	0	0	0	1	1	0	0	0	0
	GSM1012468	0	0	-1	0	0	0	0	0	0	0	-1	0	0	0	0	0	1	0	0	0	0	0	1	0	1	0	1	0	0	-1	1	0	1	0	0	0	0	0	0	0	0	0	0	1	0	0	0	0
	GSM1012570	0	0	-1	0	0	0	0	0	0	0	0	0	0	0	0	0	0	0	0	1	0	-1	0	1	0	0	0	0	0	0	0	0	0	0	0	0	1	0	0	0	0	0	-1	0	0	0	0	0
	GSM1012399	0	0	-1	0	0	-1	0	0	0	0	0	0	-1	0	0	0	0	0	0	0	0	1	1	0	0	0	0	-1	0	0	1	0	0	0	-1	-1	1	0	0	0	0	0	0	0	0	0	0	0
	GSM1012597	0	0	0	0	0	-1	0	0	0	0	0	-1	0	0	0	1	0	0	0	0	0	0	1	0	0	0	1	-1	0	0	1	0	0	0	0	0	1	1	0	0	0	0	0	0	0	0	0	1
	GSM1012639	0	0	0	0	0	-1	0	0	0	0	0	0	0	0	0	1	0	0	0	0	0	0	0	0	0	0	0	0	0	0	1	0	0	0	0	1	1	1	-1	0	0	0	1	1	0	0	0	0
	GSM1949272	0	-1	0	0	0	1	0	1	0	0	0	-1	0	0	0	0	0	0	0	1	1	0	0	0	1	0	0	-1	0	-1	1	1	0	1	0	0	0	0	-1	0	0	0	1	0	0	-1	0	1
	GSM1949294	0	0	-1	1	0	0	-1	1	0	0	0	0	0	-1	0	1	0	0	0	0	1	0	0	-1	0	0	0	0	0	0	1	1	0	0	0	0	1	0	-1	-1	0	0	0	0	0	1	0	0
	GSM1949283	1	1	-1	1	0	0	-1	1	-1	0	-1	-1	0	0	0	0	1	0	0	0	1	-1	1	1	0	-1	1	0	1	-1	1	1	0	0	0	1	1	0	0	-1	-1	-1	0	-1	0	1	1	0
	GSM1949302	1	1	-1	1	0	0	0	1	-1	0	0	0	0	-1	0	1	1	0	1	0	1	-1	0	0	0	-1	1	0	1	-1	1	1	1	-1	0	1	0	0	0	0	0	0	0	-1	0	1	0	-1
	GSM1949382	0	1	0	1	0	0	0	1	-1	0	0	0	0	-1	0	0	1	0	0	0	1	-1	0	-1	1	0	0	0	1	-1	0	1	0	0	0	0	0	0	0	-1	0	0	0	0	0	1	0	0
	GSM1949438	0	0	0	1	0	0	0	0	-1	1	0	-1	0	-1	0	-1	1	0	0	0	1	0	1	-1	0	-1	1	0	1	-1	1	1	0	-1	0	0	1	0	0	0	0	0	0	0	0	-1	0	0
	GSM1949374	0	1	0	1	0	-1	0	1	0	0	0	-1	0	-1	0	1	1	0	1	1	1	0	0	0	1	0	1	-1	1	-1	1	1	0	0	0	0	1	0	0	0	0	0	0	-1	0	1	0	0
	GSM929622	0	0	-1	0	0	0	0	0	0	0	0	0	0	0	0	0	0	0	0	0	0	-1	0	0	0	0	0	0	0	0	0	0	0	0	0	0	0	0	0	0	0	0	0	0	0	0	0	0
	GSM929527	0	0	0	0	0	-1	0	0	0	0	0	0	0	0	0	0	0	0	0	0	0	0	0	0	1	0	1	-1	0	0	0	-1	0	0	0	0	0	1	0	-1	-1	0	1	0	0	0	0	1
	GSM929605	0	0	-1	0	0	-1	0	0	0	0	0	-1	0	0	0	0	0	0	0	0	0	-1	0	0	0	0	1	-1	1	0	1	0	0	0	0	0	0	0	0	-1	0	0	1	0	0	-1	0	0
	GSM929513	0	-1	-1	0	0	-1	0	0	-1	1	0	-1	0	0	0	1	0	0	1	0	0	-1	0	1	0	0	0	0	0	0	1	0	0	0	0	0	0	0	0	0	0	0	0	0	0	0	0	0
	GSM929594	0	0	-1	0	0	-1	0	1	-1	0	0	-1	0	0	0	0	0	0	0	1	0	0	0	1	0	0	0	0	0	0	1	0	0	0	0	0	1	1	0	0	0	0	0	0	0	0	0	0
	GSM929500	0	0	-1	0	0	-1	0	0	-1	0	0	-1	0	0	0	1	0	0	0	0	0	1	0	0	0	0	1	0	1	0	1	1	0	0	0	0	1	0	-1	0	-1	0	0	0	0	0	0	1
	GSM929601	0	0	-1	0	0	-1	0	0	0	0	0	-1	0	0	0	0	0	0	0	0	0	0	0	1	0	0	1	0	0	0	1	0	0	0	0	0	0	0	0	-1	0	0	0	0	0	0	0	0
	GSM929589	0	0	0	0	-1	0	0	0	0	0	0	-1	0	0	0	0	1	0	0	1	0	0	0	0	0	0	1	-1	0	0	1	0	1	0	0	0	0	0	-1	-1	0	0	-1	0	0	0	0	0
	GSM929611	0	0	0	0	-1	-1	0	0	0	0	0	-1	0	0	-1	1	0	0	0	1	0	-1	0	1	0	0	1	-1	0	0	0	0	0	0	0	0	0	0	0	0	-1	0	1	0	0	0	0	0
	GSM929603	0	0	-1	0	0	-1	0	0	0	0	0	-1	0	0	0	0	0	0	0	1	0	0	0	1	0	0	0	-1	0	0	1	0	0	0	0	0	1	0	0	-1	0	0	0	0	0	0	0	1
	GSM929614	0	1	-1	0	0	0	0	0	0	0	0	-1	0	0	0	0	0	0	0	0	0	0	0	1	0	0	1	0	0	0	0	0	1	0	0	0	0	0	0	-1	0	0	0	0	0	0	0	0
	GSM929612	0	0	0	0	0	-1	0	0	0	0	0	-1	0	0	0	1	0	0	0	1	1	-1	0	0	0	0	1	-1	0	0	1	0	1	0	0	0	0	0	0	-1	-1	0	1	0	0	1	0	0
	GSM929576	0	0	-1	0	0	-1	0	0	-1	0	0	-1	0	0	0	0	1	0	0	0	0	-1	0	0	0	0	1	-1	0	0	1	0	0	0	0	0	0	1	0	-1	0	0	0	0	0	0	0	0
	GSM929617	0	0	-1	0	0	0	0	0	-1	0	0	-1	0	0	1	0	0	0	0	0	0	-1	0	0	0	0	1	0	0	0	0	0	0	0	0	0	0	0	0	-1	0	0	0	-1	0	0	0	0
	GSM929615	0	0	0	0	0	-1	0	1	-1	0	0	-1	0	0	0	0	0	0	0	0	1	-1	0	1	0	0	1	-1	0	0	1	0	1	0	0	0	0	0	0	-1	-1	0	1	0	0	0	0	0
	GSM929526	0	0	-1	0	0	-1	0	0	0	0	-1	-1	0	0	0	0	0	0	0	1	0	0	0	0	0	0	1	-1	0	0	0	0	1	0	0	0	1	0	0	-1	-1	0	1	0	0	0	0	0
	GSM1875989	0	0	-1	0	0	-1	0	0	0	0	-1	-1	0	0	0	1	0	0	1	0	1	-1	0	0	1	0	0	-1	0	0	0	0	0	0	0	0	0	0	-1	-1	0	0	1	1	0	0	0	1
	GSM1875976	0	0	-1	0	0	0	0	0	0	0	0	-1	0	-1	0	0	0	0	0	0	1	-1	0	0	1	0	0	0	0	0	1	0	0	0	0	1	0	0	0	0	-1	0	0	1	0	0	0	1
	GSM1875980	0	0	-1	0	0	0	0	-1	0	0	0	-1	0	0	-1	0	0	0	-1	1	0	-1	0	1	1	0	0	0	0	0	0	0	0	0	0	0	0	0	0	0	0	0	1	1	0	0	0	0
	GSM2255452	0	1	0	0	0	0	0	0	0	0	0	-1	0	0	-1	0	0	0	0	0	0	1	0	1	0	1	0	-1	0	0	1	1	0	0	-1	0	0	0	-1	0	-1	0	1	0	0	1	1	0
	GSM2255448	0	1	0	1	0	0	0	0	0	0	0	-1	0	0	0	-1	0	0	0	0	0	0	0	0	0	1	0	-1	0	1	0	0	0	0	-1	0	0	0	0	0	-1	0	1	-1	0	1	0	0
	GSM2255453	0	0	0	1	0	0	0	0	0	0	0	0	0	0	0	1	0	0	1	0	0	1	0	1	0	1	0	-1	0	0	1	1	0	1	-1	0	0	0	-1	0	-1	0	1	-1	0	1	0	-1
	GSM1198048	1	1	0	0	-1	-1	0	0	0	1	-1	-1	0	0	-1	1	0	1	0	1	0	0	0	1	0	0	1	0	0	0	1	0	1	0	0	0	1	1	0	-1	-1	-1	0	1	0	0	0	-1
	GSM2768875	0	0	-1	0	0	0	0	0	0	0	-1	-1	0	-1	0	0	1	0	0	1	0	1	1	0	1	0	0	-1	0	-1	1	0	0	0	-1	0	1	0	0	-1	0	0	0	0	0	0	0	-1
	GSM2768866	1	0	-1	0	0	0	0	0	0	0	-1	-1	0	-1	0	0	0	0	0	0	0	0	1	0	1	0	1	0	1	-1	0	-1	0	0	0	0	1	0	-1	-1	0	0	1	0	0	0	0	-1
	GSM2768873	0	0	-1	0	0	0	0	1	0	0	-1	-1	0	0	0	1	0	0	0	1	0	0	0	0	1	0	1	0	1	0	1	0	0	0	0	-1	1	0	0	0	-1	0	0	-1	0	0	0	0
	GSM2768861	0	0	-1	0	0	0	0	0	0	0	0	0	0	0	1	0	0	1	0	0	0	0	0	0	1	0	1	1	1	0	0	0	0	0	0	-1	0	0	-1	-1	0	0	1	0	0	0	-1	0
	GSM2768854	0	0	-1	0	0	0	0	0	0	0	0	0	0	0	0	0	0	0	0	0	0	0	0	0	1	0	0	0	1	0	0	0	0	0	0	0	0	0	0	0	0	0	1	0	0	0	0	0
	GSM2768867	0	0	-1	0	0	0	0	0	0	0	-1	-1	0	0	0	0	1	0	0	0	0	0	1	0	1	0	0	0	1	0	1	-1	0	0	0	0	0	0	0	-1	0	0	0	0	0	0	0	0
	GSM2768865	0	0	-1	0	-1	-1	0	0	0	0	-1	-1	0	0	0	1	0	0	1	0	0	0	0	0	0	0	0	0	1	0	0	0	0	0	0	0	1	0	0	0	0	0	0	0	0	0	0	0
	GSM1282776	0	0	-1	0	0	0	0	0	0	0	0	-1	0	0	0	0	0	-1	0	1	0	0	1	1	0	0	1	0	1	0	-1	-1	0	0	-1	-1	0	0	0	0	0	0	0	-1	0	0	0	0
	GSM1282778	0	1	-1	1	0	0	1	0	0	0	0	-1	0	0	0	1	0	0	0	1	0	0	1	1	0	0	1	0	1	0	0	0	0	0	-1	0	0	0	0	0	0	0	1	0	0	0	0	-1
	GSM1282766	0	-1	-1	1	0	0	0	0	0	0	-1	-1	0	0	0	1	-1	0	0	0	0	-1	1	1	0	0	0	0	1	0	0	-1	0	0	-1	0	0	0	0	0	0	0	1	-1	0	0	0	0
	GSM1282765	0	0	-1	0	0	0	1	0	0	0	-1	-1	0	0	0	1	0	-1	0	1	0	0	1	0	0	1	1	-1	1	0	0	0	0	1	0	0	0	1	0	0	0	0	1	0	0	0	0	0
	GSM543225	0	-1	-1	0	0	0	0	0	0	0	0	0	0	1	0	1	0	1	0	0	0	0	0	0	0	0	0	0	0	-1	1	0	0	0	0	0	1	0	0	0	0	0	0	0	0	0	1	0
	GSM543124	1	0	-1	0	0	0	0	0	0	0	-1	-1	0	-1	0	0	0	0	0	1	-1	0	0	0	0	0	0	0	0	0	1	0	0	0	0	0	1	0	0	0	0	0	1	1	0	0	1	0
	GSM543207	0	0	-1	0	0	0	0	0	0	0	-1	0	0	-1	0	-1	0	1	0	0	0	0	0	0	0	0	0	0	0	-1	1	0	0	0	0	0	1	1	0	0	0	0	1	0	0	0	0	0
	GSM543209	0	0	-1	0	0	-1	0	0	0	0	-1	0	-1	-1	0	1	0	1	0	0	0	0	0	0	1	0	0	0	0	0	1	-1	0	0	0	0	1	0	0	-1	-1	0	1	0	0	0	1	0
	GSM543245	0	0	-1	0	0	0	0	0	0	1	-1	-1	0	0	0	1	0	0	0	0	0	0	0	0	1	0	0	0	0	0	1	0	0	0	0	0	1	0	-1	0	0	0	0	0	0	0	0	0
	GSM543230	0	0	-1	0	-1	0	0	0	0	0	-1	0	0	-1	0	-1	0	0	0	0	-1	0	0	0	0	0	0	-1	0	0	0	0	0	0	0	0	1	0	0	0	-1	0	0	0	0	1	1	0
	GSM864976	0	-1	-1	0	0	0	0	0	0	1	-1	-1	-1	-1	0	1	0	1	0	1	0	0	0	0	0	0	0	-1	0	0	1	0	0	0	0	0	1	0	0	0	-1	0	0	0	0	0	0	1
	GSM543240	0	0	-1	0	0	0	0	1	0	0	0	0	0	-1	0	0	0	0	0	0	0	0	0	0	0	0	0	-1	0	-1	0	-1	0	0	0	0	1	1	0	0	0	0	0	0	0	0	1	0
	GSM543219	0	-1	-1	0	0	0	0	0	0	1	0	0	0	0	0	0	0	1	0	1	0	0	0	0	0	0	0	0	0	0	1	0	0	0	0	0	1	0	0	0	-1	-1	0	1	0	0	1	0
	GSM543220	0	0	-1	0	0	0	0	0	0	0	-1	-1	-1	0	0	-1	0	0	0	0	-1	0	0	0	0	-1	0	0	0	-1	1	0	0	0	0	0	1	0	0	-1	0	0	0	0	0	0	1	0
	GSM543212	0	0	-1	0	0	0	0	0	0	0	-1	0	0	-1	0	0	0	1	0	1	-1	0	0	0	0	0	0	0	0	0	1	0	0	0	0	0	1	0	0	-1	-1	-1	1	1	0	0	1	0
	GSM543228	0	0	-1	0	0	1	0	-1	0	0	0	0	0	-1	0	-1	0	1	0	1	-1	0	0	0	0	0	0	0	0	-1	0	-1	0	0	0	1	1	1	0	0	0	0	0	0	0	0	0	1
	GSM543216	0	0	-1	0	0	0	0	0	0	1	0	-1	0	0	-1	0	0	1	0	0	-1	0	0	0	0	0	0	0	0	0	0	0	1	0	0	0	1	0	0	0	0	-1	0	0	0	0	0	1
	GSM543234	0	0	-1	0	0	0	0	1	0	0	-1	0	0	-1	0	0	0	1	0	0	0	0	0	0	0	0	0	0	0	0	0	0	0	0	0	0	1	0	0	0	-1	-1	0	0	0	0	1	0
	GSM543231	0	0	-1	0	0	0	0	1	0	0	-1	0	0	-1	0	1	0	1	0	0	0	0	0	1	0	0	0	0	-1	-1	0	0	0	0	0	0	1	0	-1	0	0	0	0	0	0	0	0	0
	GSM543232	0	-1	-1	0	0	0	0	0	0	0	0	0	0	0	0	1	0	0	0	1	0	0	0	0	0	0	0	0	0	0	0	0	0	0	0	1	1	0	0	0	0	0	0	0	0	1	1	0
	GSM543142	0	0	-1	0	0	0	0	-1	0	1	0	0	0	0	0	-1	0	1	0	0	-1	0	0	0	0	0	0	-1	0	-1	0	0	1	0	0	0	0	0	0	0	0	0	0	0	0	1	0	0
	GSM543135	0	-1	-1	0	0	-1	0	0	0	1	0	0	0	-1	0	1	0	1	0	0	-1	0	0	0	0	0	0	0	0	-1	1	0	0	0	0	0	1	0	-1	-1	-1	-1	1	1	0	0	1	1
	GSM864982	0	-1	0	0	-1	-1	0	0	0	0	-1	-1	-1	0	0	0	0	0	0	0	-1	1	0	1	1	0	0	-1	0	0	0	0	0	1	0	-1	1	0	0	-1	-1	0	1	1	0	-1	0	1
	GSM543208	0	-1	-1	0	0	0	0	0	0	0	-1	0	0	0	0	1	0	0	0	0	-1	0	0	0	0	0	0	0	0	0	0	0	0	0	0	0	1	1	0	0	0	0	1	0	0	0	0	0
	GSM543203	0	0	-1	0	0	0	0	-1	0	0	-1	0	0	-1	0	-1	0	1	0	1	0	0	0	0	1	0	0	0	0	-1	0	0	0	0	0	0	1	0	0	0	0	0	0	0	0	0	0	1
	GSM543243	0	0	-1	0	0	0	0	0	0	0	-1	-1	-1	-1	-1	1	0	1	0	0	-1	0	0	0	0	0	0	-1	0	-1	0	0	0	0	0	0	1	1	0	0	-1	0	0	0	0	0	1	0
	GSM543251	0	0	-1	0	0	0	0	0	0	0	0	-1	0	1	0	1	0	0	0	0	-1	0	0	0	0	0	1	0	0	0	0	0	0	0	0	0	1	0	0	0	0	0	0	0	0	0	0	0
	GSM543248	0	0	-1	0	-1	-1	0	0	0	0	-1	-1	0	0	0	0	0	0	0	0	-1	0	0	1	0	0	0	-1	0	0	0	0	0	0	0	0	1	0	0	0	-1	0	1	1	0	0	0	0
	GSM543215	0	0	-1	0	0	0	0	0	0	0	0	0	0	-1	0	1	0	0	0	0	0	-1	-1	0	0	0	0	0	0	0	0	0	0	0	0	0	1	0	0	0	0	-1	0	0	0	0	1	0
	GSM543198	0	0	-1	0	0	0	0	0	0	1	-1	0	0	0	0	-1	0	1	0	0	-1	0	0	0	0	0	0	0	0	-1	0	0	0	0	0	0	1	1	0	0	0	-1	1	1	0	0	0	0
	GSM2772141	0	0	-1	0	0	0	0	0	0	0	0	-1	0	0	0	1	1	0	0	1	0	-1	0	0	0	0	0	0	0	0	0	0	0	0	0	0	0	0	0	0	-1	0	1	-1	0	0	0	-1
	GSM2772165	0	0	-1	0	0	0	0	0	0	0	0	-1	0	0	0	0	1	0	0	0	-1	0	0	0	0	-1	0	0	0	0	0	0	0	0	0	0	0	0	0	0	0	0	0	0	0	0	0	0
	GSM2772176	0	0	-1	0	0	0	0	0	0	0	0	-1	0	0	0	0	0	0	0	0	0	0	0	0	0	0	0	0	0	0	0	0	0	0	0	0	0	0	0	0	0	0	0	-1	0	0	0	0
	GSM2772192	0	0	-1	0	0	0	0	0	0	0	0	-1	0	0	0	0	1	0	0	0	0	0	0	0	0	-1	0	1	0	0	0	0	0	0	0	0	0	1	0	0	0	0	1	-1	0	0	0	0
	GSM2772204	0	0	-1	0	0	0	0	0	0	0	-1	-1	0	0	0	0	0	0	0	0	0	0	0	0	0	0	0	0	0	0	0	0	0	0	-1	0	0	0	0	0	0	0	1	-1	0	0	1	0
	GSM2772191	0	0	0	0	0	0	0	0	0	0	0	-1	0	0	0	0	1	0	0	1	0	0	0	0	0	-1	0	0	0	0	0	-1	0	0	0	0	0	0	0	0	0	0	0	0	0	1	0	-1
	GSM2772207	0	0	-1	0	0	0	0	0	0	0	0	-1	0	0	0	0	0	0	0	0	0	0	0	0	0	-1	0	0	0	0	0	0	0	0	0	0	0	0	0	0	0	0	1	0	0	0	0	-1
	GSM2772125	0	0	0	0	0	0	-1	0	0	0	0	-1	0	0	0	1	0	1	0	1	-1	0	0	0	0	-1	0	0	0	0	0	-1	0	0	0	0	0	0	0	0	0	0	0	0	0	0	0	0
	GSM2772164	0	0	-1	0	0	0	0	0	0	0	-1	-1	0	0	0	0	0	1	0	0	-1	0	1	0	0	-1	0	0	0	0	0	-1	0	0	0	0	0	0	0	0	0	0	0	-1	0	0	0	-1
	GSM2772146	0	0	-1	0	0	0	0	0	0	0	0	-1	0	0	-1	0	1	0	0	1	0	0	0	0	0	0	0	0	0	0	0	0	0	0	0	0	0	0	0	0	0	0	0	0	0	0	1	-1
	GSM2772228	0	0	-1	0	0	0	0	0	0	0	0	-1	0	0	0	1	0	1	0	1	0	0	0	0	1	-1	1	0	0	0	0	0	0	0	0	0	0	0	0	0	0	0	0	0	0	0	1	-1
	GSM2772219	0	0	-1	0	0	0	0	0	0	0	0	-1	0	0	0	1	1	0	0	0	0	0	1	0	0	0	1	0	0	0	0	1	0	0	0	0	0	0	0	0	0	0	1	-1	0	0	0	-1
	GSM2772133	0	0	-1	0	0	0	0	0	0	0	-1	-1	0	0	0	0	0	1	0	0	0	-1	0	0	0	0	0	0	0	0	0	0	0	0	0	0	0	0	0	0	0	0	1	0	0	0	0	-1
	GSM2772218	0	0	-1	0	0	0	0	0	0	0	-1	-1	0	0	0	0	0	0	0	0	-1	0	0	1	0	-1	0	0	0	0	0	0	0	0	0	0	0	0	0	0	0	0	0	-1	0	0	1	0
	GSM2772222	0	0	-1	0	-1	-1	0	0	0	0	-1	-1	0	0	0	1	1	0	0	0	0	0	0	0	0	0	0	0	0	0	0	0	0	0	0	0	0	0	0	0	0	0	1	0	0	0	0	-1
	GSM2772145	0	0	-1	0	0	0	0	0	0	0	-1	-1	0	0	0	0	0	0	0	0	0	-1	0	0	0	0	0	0	0	0	0	0	0	0	0	0	0	0	0	0	0	0	1	0	0	0	1	-1
	GSM2772173	0	0	0	0	0	0	0	0	0	0	-1	-1	0	0	0	0	1	0	0	1	0	-1	0	0	0	0	0	0	0	0	0	0	0	0	0	0	0	0	0	0	0	0	1	-1	0	0	0	-1
	GSM2772233	0	0	-1	0	0	0	0	0	0	0	-1	-1	0	0	0	0	0	1	0	0	-1	0	0	0	0	0	0	0	0	0	0	1	0	0	0	0	0	0	0	0	0	0	1	-1	0	0	0	-1
	GSM2772199	0	0	-1	0	0	0	0	0	0	0	0	-1	0	0	0	1	1	0	0	0	0	0	0	0	0	-1	0	0	0	0	0	0	0	0	0	0	0	0	0	0	0	0	0	0	0	0	0	-1
	GSM2772264	0	0	-1	0	0	0	0	0	0	0	0	-1	0	0	0	0	0	1	0	0	-1	0	0	0	0	0	0	0	0	0	0	0	0	0	0	0	0	0	0	0	-1	0	0	-1	0	0	0	-1
	GSM2772147	0	0	-1	0	0	0	0	0	0	0	0	-1	0	0	-1	1	1	0	1	0	0	0	0	0	0	0	0	0	0	0	0	0	0	1	-1	0	0	0	0	0	0	0	1	-1	0	0	0	0
	GSM2772197	0	0	-1	0	0	0	0	0	0	0	-1	-1	0	0	0	0	1	0	0	1	0	0	0	0	0	0	0	0	0	0	0	0	0	0	0	0	0	0	0	0	0	0	1	0	0	0	1	-1
	GSM38487	0	0	0	0	0	0	0	0	0	0	0	-1	0	0	-1	0	1	1	0	0	0	1	1	1	0	0	1	0	1	0	1	0	0	1	0	1	1	1	0	-1	0	-1	0	0	0	0	0	0
	GSM38652	0	0	0	0	0	0	-1	0	0	0	0	-1	0	0	0	0	1	1	0	0	0	0	0	0	-1	1	0	0	1	0	0	-1	0	-1	0	0	1	0	0	0	-1	0	1	-1	0	0	0	1
	GSM38632	0	0	0	0	0	0	0	0	0	0	0	-1	0	0	1	0	0	1	0	1	0	1	0	0	-1	1	0	0	1	-1	0	0	0	1	0	0	1	1	-1	0	0	0	1	-1	0	0	0	0
	GSM38656	0	0	0	0	0	0	0	0	-1	0	0	-1	0	0	0	0	0	1	0	1	0	1	0	1	0	1	0	-1	0	1	0	0	0	1	-1	0	1	1	0	0	-1	0	1	-1	0	-1	0	1
	GSM1875944	0	0	-1	0	0	0	0	0	0	0	0	-1	0	0	0	0	0	0	0	0	0	-1	0	0	1	0	0	0	0	0	0	1	0	0	0	0	0	0	-1	-1	0	0	-1	0	0	0	0	0
	GSM1875945	0	1	-1	0	0	0	0	0	0	0	0	-1	0	0	0	0	0	0	0	0	0	-1	0	1	1	0	1	0	0	0	0	1	0	0	0	0	0	0	-1	0	-1	0	0	0	0	0	0	0
	GSM1875959	0	1	-1	0	-1	0	0	0	0	0	0	-1	0	0	0	-1	0	0	0	1	0	0	0	1	0	0	0	0	0	0	0	1	0	0	0	1	0	0	-1	0	0	0	0	1	0	0	0	0
	GSM1875954	0	0	0	0	0	1	0	0	0	0	-1	-1	0	0	-1	0	0	0	0	0	0	-1	0	0	1	1	1	0	0	0	0	1	0	0	0	0	0	0	0	-1	-1	-1	0	1	0	0	1	0
	GSM1875956	0	0	-1	0	0	-1	0	0	0	0	0	-1	0	0	-1	1	0	0	0	1	0	-1	0	1	1	0	0	0	0	-1	0	1	0	0	-1	1	0	0	0	0	-1	0	0	1	0	0	0	0
	GSM1875946	0	0	-1	0	0	0	0	0	0	0	0	-1	0	0	0	0	0	0	1	1	1	-1	0	0	1	0	0	0	0	0	0	1	0	0	0	0	0	0	0	-1	0	0	0	0	0	0	0	1
	GSM1875903	0	0	-1	0	0	-1	1	0	0	0	0	-1	0	0	0	0	-1	0	0	0	0	0	0	0	1	0	0	-1	0	0	0	0	0	1	0	0	1	1	0	0	-1	0	0	0	0	0	0	1
	GSM1875951	0	0	-1	0	0	-1	0	0	0	0	-1	-1	0	0	-1	1	0	0	0	0	0	-1	1	1	1	0	1	-1	0	0	0	1	0	0	0	0	0	0	0	-1	-1	0	0	1	0	0	0	1
	GSM1553382	0	0	0	1	0	0	0	0	0	0	0	0	0	0	0	0	0	0	0	0	0	0	0	0	0	0	0	0	0	0	0	0	1	0	0	0	0	0	0	0	0	0	0	0	0	0	0	0
	GSM1553378	0	0	0	-1	0	0	0	0	0	0	0	0	0	0	0	0	1	0	0	0	0	0	0	0	0	0	0	0	0	0	0	0	0	0	0	0	0	0	0	0	0	0	0	0	0	0	0	0
	GSM1553381	0	0	0	0	0	0	0	0	0	0	0	0	0	0	0	0	1	0	0	0	0	0	0	0	0	0	1	0	0	0	0	0	0	0	0	-1	0	0	-1	0	0	0	0	0	0	0	0	0
	GSM324722	0	-1	0	0	0	-1	0	0	0	0	-1	-1	0	-1	-1	0	0	0	0	1	0	1	0	1	0	1	1	0	0	0	1	0	0	0	0	0	0	0	0	0	0	0	1	1	-1	0	0	0
	GSM324752	0	0	-1	0	0	0	0	0	0	0	-1	-1	0	-1	-1	1	0	0	0	1	0	1	0	1	0	0	1	0	1	0	1	0	0	0	0	1	1	0	0	0	0	0	0	0	0	0	0	-1
	GSM324740	0	0	0	0	0	-1	0	0	0	0	0	-1	0	0	0	0	0	1	0	1	0	1	0	1	-1	1	0	-1	0	-1	0	0	0	0	0	0	0	0	0	0	-1	0	0	-1	-1	0	0	0
	GSM324760	0	0	-1	0	0	-1	0	0	0	0	-1	-1	0	-1	0	0	-1	0	0	1	0	1	0	0	0	1	0	-1	0	0	0	0	0	0	0	0	1	1	0	0	0	-1	1	0	0	0	0	0
	GSM324761	0	0	-1	0	0	-1	0	0	0	0	-1	-1	0	0	0	1	0	0	0	1	0	1	0	0	-1	0	1	-1	1	0	0	0	0	0	0	1	0	0	1	0	0	-1	0	0	0	0	0	-1
	GSM324765	0	0	-1	0	0	0	0	0	-1	-1	0	-1	0	-1	-1	0	1	0	0	1	0	1	0	0	-1	0	1	0	1	-1	1	1	0	0	0	1	0	0	0	0	-1	0	0	0	0	0	0	-1
	GSM324772	0	0	-1	0	0	0	0	0	-1	1	0	-1	0	0	-1	0	0	0	0	1	0	0	0	1	0	0	1	0	1	0	0	0	0	0	0	1	0	0	0	0	0	0	1	0	0	0	0	-1
	GSM324729	0	0	0	0	0	-1	0	0	0	0	-1	-1	0	0	0	0	0	0	0	1	0	1	0	1	0	0	1	0	0	0	0	0	0	0	0	0	0	0	0	0	-1	0	1	1	0	0	0	-1
	GSM324769	0	0	-1	0	0	-1	0	0	0	0	-1	-1	0	-1	0	1	0	0	0	1	0	1	0	1	0	0	1	0	1	0	0	1	0	0	0	0	0	0	0	0	0	0	0	-1	0	0	0	0
	GSM955492	0	0	0	0	0	-1	0	0	0	0	-1	0	0	-1	1	1	1	0	0	0	0	0	1	0	0	0	0	-1	0	0	0	0	0	0	0	0	1	0	0	0	-1	0	1	0	0	0	0	1
	GSM955489	0	0	0	0	0	-1	0	0	0	0	0	0	0	0	0	0	1	0	0	0	0	0	0	0	0	0	0	0	1	0	0	0	0	0	0	0	0	0	0	0	0	0	0	-1	0	1	1	0
	GSM955493	0	0	0	0	0	-1	0	0	0	0	-1	-1	0	0	0	1	1	0	0	0	0	0	1	0	0	0	1	-1	1	0	0	0	0	0	0	1	1	0	0	-1	0	-1	0	-1	0	0	1	0
	GSM955499	0	0	1	0	0	0	0	0	0	0	-1	0	0	-1	0	-1	0	1	0	0	0	0	0	1	0	0	0	0	0	1	0	0	0	0	0	0	0	1	0	0	0	0	1	-1	0	1	0	0
	GSM955472	0	0	0	0	0	0	0	0	0	0	0	0	0	0	0	0	1	0	0	0	0	0	0	1	-1	0	1	0	1	0	0	0	1	0	0	0	0	0	0	0	0	0	0	-1	0	1	0	1
	GSM955503	0	0	0	0	0	-1	0	0	0	0	-1	-1	0	-1	0	1	1	1	0	0	0	0	0	1	0	0	1	-1	1	0	1	0	1	0	0	0	0	0	0	0	0	-1	0	-1	0	1	0	0
	GSM955505	0	0	0	0	0	-1	0	0	0	0	-1	0	-1	-1	0	1	1	0	0	0	0	0	0	1	0	0	1	0	1	0	0	0	1	0	0	0	0	0	0	-1	0	0	0	-1	0	1	1	0
	GSM955494	0	0	1	0	0	-1	0	1	0	0	-1	-1	0	-1	0	0	1	1	0	0	0	0	1	0	0	0	1	0	0	0	1	0	1	0	0	0	0	0	0	0	0	-1	-1	-1	0	1	1	0
	GSM955471	0	0	0	0	0	-1	0	0	0	0	-1	0	0	0	0	-1	1	0	0	0	0	0	1	0	0	0	1	0	1	0	0	0	0	0	0	0	0	0	0	0	0	0	0	-1	0	1	1	0
	GSM955504	0	0	0	-1	0	-1	0	0	0	0	0	0	0	0	0	0	0	0	0	0	0	0	0	1	0	0	0	0	0	0	0	0	0	0	0	0	1	0	0	0	0	-1	0	-1	0	0	0	0
	GSM955469	0	0	-1	0	0	0	0	0	0	0	0	0	0	0	0	0	1	0	0	0	0	0	1	0	0	0	1	0	1	0	0	0	0	0	0	0	0	0	0	-1	0	0	0	-1	0	1	0	0
	GSM955488	0	0	0	0	0	0	0	0	0	0	0	-1	0	0	0	-1	1	0	0	0	0	0	0	0	0	0	1	0	0	0	0	0	0	0	0	0	0	0	-1	-1	0	-1	0	-1	0	0	1	1
	GSM1021192	0	0	-1	0	0	0	0	1	0	0	0	0	0	0	0	0	0	0	0	0	0	0	0	0	0	0	0	0	0	0	1	1	0	0	0	0	0	0	0	0	0	0	0	0	0	0	0	0
	GSM1021194	0	0	0	0	0	0	0	0	0	0	0	0	0	0	0	0	0	0	0	0	0	0	0	0	0	0	0	0	0	0	0	0	0	0	0	0	0	0	0	0	0	0	0	0	0	0	0	0
	GSM1021185	0	0	0	1	0	0	0	1	0	0	0	0	0	0	0	0	0	0	0	0	0	0	0	0	0	0	0	0	0	0	0	0	0	0	0	0	0	0	0	0	0	0	0	0	0	0	0	0
	GSM1021188	0	0	-1	0	0	0	0	0	0	0	0	0	0	0	-1	0	0	0	0	0	0	0	0	0	0	0	0	0	0	0	0	0	0	0	0	1	0	0	0	0	0	0	1	0	0	0	0	0
	GSM1875984	0	0	0	0	0	0	0	0	0	0	0	-1	0	0	0	0	0	0	0	1	0	-1	0	1	1	0	1	0	0	0	0	0	0	1	0	0	0	1	0	0	0	0	0	1	0	0	0	1
	GSM1876016	1	0	0	0	0	0	0	0	0	0	0	-1	0	0	0	0	0	0	0	1	1	0	0	1	1	0	0	0	0	0	1	0	0	1	0	0	0	0	-1	0	0	0	0	1	0	1	0	1
	GSM1876011	0	0	-1	0	0	0	0	0	0	0	0	-1	0	0	0	0	0	0	0	0	0	0	0	0	1	-1	1	0	0	-1	1	0	0	1	0	0	0	0	0	-1	0	0	0	0	0	0	0	0
	GSM1876005	0	0	-1	0	0	0	0	0	0	0	0	-1	0	0	0	0	0	0	0	0	0	0	0	0	0	-1	1	0	0	0	0	0	0	1	0	0	0	0	0	0	0	0	0	0	0	0	0	0
	GSM1875966	0	0	-1	0	0	0	0	0	0	0	0	-1	0	0	1	0	0	-1	0	0	0	0	0	1	0	0	0	0	0	0	0	0	0	1	0	0	0	0	0	0	0	0	0	1	-1	0	0	0
	GSM1875977	1	0	0	0	0	-1	0	0	0	0	-1	-1	0	0	0	1	0	0	0	0	1	0	0	1	1	0	1	0	0	0	1	0	0	1	0	0	0	0	0	-1	0	-1	1	1	0	0	0	1
	GSM1875971	0	0	-1	0	0	-1	0	1	0	0	-1	-1	0	1	0	0	0	0	0	1	0	0	0	0	0	0	0	0	0	0	0	0	0	0	0	0	1	0	0	0	0	-1	0	1	0	0	0	0
	GSM1876009	0	0	0	0	0	0	0	0	0	0	-1	-1	0	0	0	0	0	0	0	0	0	-1	0	0	1	0	0	0	0	0	1	1	0	1	0	0	1	0	0	-1	-1	-1	0	1	0	0	0	1
	GSM1876015	0	0	-1	0	0	0	0	0	0	0	-1	-1	0	0	0	1	0	0	0	1	0	0	0	1	0	0	1	-1	0	0	1	1	0	1	0	0	0	1	0	0	-1	0	0	1	0	0	0	1
	GSM1875978	0	0	-1	0	0	0	0	0	0	0	-1	-1	0	0	0	0	0	0	0	0	0	0	1	1	0	-1	1	-1	0	-1	0	0	0	1	0	1	0	0	0	-1	0	-1	-1	0	0	0	0	0
	GSM1891725	0	0	0	0	0	-1	0	0	0	1	0	0	0	0	0	1	1	0	0	0	-1	1	0	0	0	1	0	0	0	-1	0	1	0	1	0	0	0	0	0	0	-1	0	0	-1	0	1	0	0
	GSM1891724	1	1	0	1	0	-1	0	0	0	0	-1	0	0	0	0	1	0	0	0	0	-1	1	0	0	1	1	0	-1	0	0	0	0	0	1	0	0	1	0	-1	0	0	-1	0	-1	0	1	1	0
	GSM1891694	0	-1	0	0	0	-1	0	0	0	0	0	0	0	0	-1	0	0	0	0	1	0	1	1	0	1	1	0	-1	-1	0	0	1	0	1	0	0	0	0	0	0	0	0	0	-1	0	0	0	0
	GSM1891683	0	-1	0	0	0	-1	0	0	0	0	0	-1	0	0	-1	0	0	0	1	1	-1	1	0	0	0	1	0	-1	0	0	0	1	0	1	0	0	0	0	0	0	-1	0	0	-1	0	1	-1	0
	GSM1891730	0	1	0	0	0	0	0	1	0	0	-1	0	0	-1	-1	0	1	0	0	0	-1	1	1	0	1	0	1	0	0	0	1	1	1	0	0	0	0	1	0	0	-1	0	1	0	0	1	0	-1
	GSM1891727	0	1	1	0	0	-1	0	0	0	0	-1	0	0	0	1	0	1	0	0	0	0	1	1	0	1	1	0	-1	0	0	0	1	0	0	0	-1	1	0	0	0	-1	0	1	0	0	1	0	0
	GSM1891732	1	1	0	0	0	-1	0	0	0	0	-1	-1	0	0	0	0	1	0	1	0	0	0	1	1	0	0	1	-1	0	0	0	0	0	1	0	-1	0	0	0	0	0	0	0	-1	0	1	0	0
	GSM1891729	1	1	1	0	0	-1	0	0	0	0	-1	0	0	0	0	0	1	-1	1	0	-1	1	1	0	0	1	1	0	0	0	1	1	1	1	0	0	0	1	0	0	-1	0	1	0	0	1	0	0
	GSM1891701	1	0	0	0	0	-1	0	0	0	1	-1	0	0	-1	-1	0	0	0	0	0	-1	1	1	-1	1	0	1	-1	0	-1	1	0	1	1	0	-1	0	0	-1	0	0	-1	1	0	0	0	0	-1
	GSM1891726	0	0	0	0	0	-1	1	0	0	1	0	0	0	0	1	0	0	0	0	0	0	1	0	-1	1	1	-1	0	0	0	0	1	0	1	0	0	0	0	0	0	0	0	0	0	0	1	0	0
	GSM2358500	0	0	0	0	-1	-1	0	0	0	0	-1	0	0	-1	-1	0	0	0	0	1	0	0	0	0	0	-1	1	-1	0	-1	1	1	0	0	-1	0	1	1	0	-1	-1	0	0	0	0	1	1	0
	GSM2358489	0	0	-1	0	-1	-1	0	1	0	0	-1	0	0	0	-1	0	0	0	0	1	0	0	0	0	0	-1	1	0	0	-1	1	0	0	-1	0	0	0	0	0	0	-1	0	1	1	0	0	0	0
	GSM2358485	1	0	0	0	0	-1	0	0	0	0	-1	0	0	-1	-1	0	1	0	0	1	0	0	0	1	0	0	1	0	0	0	1	-1	0	0	-1	1	1	0	0	-1	-1	-1	0	0	0	0	0	0
	GSM2358495	0	0	0	0	0	0	0	1	0	0	-1	0	0	0	0	1	0	0	0	0	0	0	0	1	0	-1	0	0	0	-1	0	1	0	0	-1	0	1	1	0	-1	0	0	0	0	0	1	0	0
	GSM2358478	0	0	0	-1	0	0	0	0	0	0	-1	0	0	0	0	0	0	0	0	0	0	0	0	-1	0	0	0	-1	0	-1	1	0	0	0	0	0	0	0	0	0	-1	0	0	0	0	0	0	0
	GSM2358473	0	0	0	0	0	-1	0	0	0	0	-1	0	0	0	0	1	0	0	0	1	0	0	0	0	0	-1	0	-1	0	-1	1	0	0	0	-1	1	0	0	0	-1	-1	-1	0	0	0	0	0	0
	GSM2358492	0	0	-1	0	-1	-1	0	0	0	0	-1	0	0	0	0	1	0	0	0	1	0	0	0	0	0	-1	0	0	0	-1	1	0	0	0	-1	0	1	1	0	0	0	-1	0	0	0	0	0	0
	GSM2358474	0	0	0	0	-1	0	0	0	0	0	-1	0	0	0	0	1	0	0	0	1	0	0	0	0	0	0	0	-1	0	-1	1	0	0	0	-1	0	0	0	0	-1	0	0	0	0	0	0	0	0
	GSM2358497	0	0	0	0	-1	-1	0	0	0	1	-1	0	0	-1	-1	0	0	0	0	1	0	0	0	0	0	0	1	0	0	-1	1	1	0	0	-1	0	1	0	0	0	-1	-1	0	0	0	0	1	0
[truncated: 2,184 more columns]

## Sheet: S8
	Protein name	UniProt ID	T statistic value	Welch's t-test p-value	FDR	Mean activation of mCRC patients	Mean activation oh healthy samples
	TLR4	O00206	3.18313	0.00219029	0.0138934	0.561793	0.421905
	F2RL2	O00254	5.7467	1.95046e-07	1.51532e-05	0.173862	-0.00420063
	MEN1	O00255	4.39698	3.62129e-05	0.000619672	0.654941	0.515909
	TRAF5	O00463	-4.13877	8.89234e-05	0.00126997	-0.441935	-0.332493
	AGRN	O00468	-4.86617	6.13801e-06	0.000166903	0.302876	0.432862
	EBAG9	O00559	4.54786	2.51398e-05	0.000485403	-0.0531257	-0.193305
	CCL21	O00585	4.3054	5.21502e-05	0.000838256	-0.295189	-0.408131
	PODXL	O00592	5.70164	2.16103e-07	1.57141e-05	0.304621	0.185144
	DPYSL4	O14531	-4.65789	1.65787e-05	0.000340228	-0.0927612	0.0367097
	DVL1	O14640	-5.94469	7.41166e-08	7.80137e-06	-0.23727	-0.0955119
	DVL2	O14641	-6.03608	5.04228e-08	6.58966e-06	-0.237091	-0.0931472
	NRP1	O14786	-3.10878	0.00265251	0.0159102	0.173488	0.32263
	IKBKB	O14920	2.76807	0.00714282	0.0336685	0.0899646	-0.0351673
	HGS	O14964	3.89186	0.000213985	0.00244994	0.169008	0.0485526
	TRIM24	O15164	-3.76936	0.000338024	0.00342538	-0.016403	0.0990798
	TP73	O15350	2.75948	0.00721247	0.0336685	0.00537253	-0.0975987
	CFLAR	O15519	-3.0547	0.00309691	0.0179488	0.344873	0.468321
	TGFB1I1	O43294	-5.41061	6.74346e-07	3.60163e-05	0.435171	0.5654
	RIPK2	O43353	-5.46989	7.07193e-07	3.63862e-05	-0.612459	-0.410477
	TYROBP	O43914	4.67674	1.20259e-05	0.000276343	-0.433017	-0.536246
	TLR2	O60603	-3.9067	0.00020794	0.00240606	-0.113828	0.0437585
	TNFRSF21	O75509	-5.32862	9.33822e-07	4.09682e-05	-0.0612966	0.0623379
	KRT38	O76015	-5.15755	2.61728e-06	8.29143e-05	0.063668	0.186703
	ERLIN2	O94905	7.90699	2.31204e-11	4.57824e-08	-0.0815184	-0.30949
	GLS	O94925	5.41586	6.54783e-07	3.58556e-05	-0.402144	-0.520609
	KDM4B	O94953	-3.85593	0.00023778	0.00265855	0.00813206	0.1121
	KCNK2	O95069	5.72443	2.16538e-07	1.57141e-05	-0.195876	-0.359969
	RTN3	O95197	3.95231	0.000178815	0.00215304	-0.143011	-0.282647
	IL33	O95760	5.00518	3.60104e-06	0.000111907	0.0565472	-0.0864754
	AP2A1	O95782	-4.96413	4.15249e-06	0.000123178	0.0339871	0.21277
	F8	P00451	-6.39438	1.4841e-08	3.32613e-06	-0.56481	-0.426915
	HP	P00738	5.17365	1.80318e-06	5.94322e-05	-0.350043	-0.488659
	PDGFB	P01127	-3.6875	0.000420467	0.00390535	-0.691566	-0.571311
	NGF	P01138	-3.58285	0.000594607	0.00488716	0.588938	0.701141
	OXT	P01178	4.96358	4.40122e-06	0.000128829	0.355002	0.250087
	TG	P01266	-3.45	0.000964323	0.0073347	0.00764029	0.126995
	PTH	P01270	5.77631	1.50906e-07	1.33083e-05	0.0733762	-0.0570824
	IFNA10	P01566	2.79355	0.00655711	0.031568	0.117937	0.00847693
	IFNA7	P01567	3.55262	0.000684216	0.00552623	0.241846	0.111667
	IFNA21	P01568	4.60119	2.03381e-05	0.000404653	0.320992	0.150353
	IFNA5	P01569	-2.68001	0.00901626	0.0396497	-0.0211645	0.0827389
	EPO	P01588	2.77843	0.00696649	0.0330402	-0.156155	-0.257078
	IL2RA	P01589	4.44131	2.91866e-05	0.000517586	-0.0805198	-0.286272
	HLA-DQA1	P01909	4.0611	0.000118817	0.00153849	0.122161	0.0178135
	FGG	P02679	5.57694	4.68538e-07	2.99773e-05	-0.711987	-0.835304
	FN1	P02751	6.19215	3.53081e-08	5.84177e-06	-0.703417	-0.839735
	CSF2	P04141	-3.33183	0.00148987	0.0102562	-0.772606	-0.667092
	IFNA6	P05013	-4.50651	2.33938e-05	0.000457089	0.0961621	0.270476
	S100A8	P05109	5.13459	2.06249e-06	6.72991e-05	-0.1543	-0.33169
	RPLP0	P05388	4.26904	5.47793e-05	0.000871926	-0.324103	-0.427279
	TFAP2A	P05549	3.31419	0.0014101	0.00982043	0.2796	0.144193
	CALB1	P05937	-5.32862	9.33822e-07	4.09682e-05	-0.0612966	0.0623379
	FYN	P06241	2.77464	0.00692589	0.0329915	-0.341907	-0.469973
	HSP90AA1	P07900	6.42521	1.08359e-08	3.21433e-06	-0.576342	-0.801135
	THBS1	P07996	-4.8973	6.92495e-06	0.000183708	-0.0437642	0.112986
	SLC3A2	P08195	5.72234	1.88683e-07	1.50164e-05	0.300988	0.192101
	CYP3A4	P08684	-4.91514	4.80497e-06	0.000137532	-0.065888	0.0512067
	IL3	P08700	4.13372	9.25729e-05	0.00129642	-0.303616	-0.437992
	FBP1	P09467	4.63238	1.46858e-05	0.00032161	0.171435	0.0407037
	PARP1	P09874	3.67992	0.00043048	0.00390535	0.470231	0.350463
	HSPA1B	P0DMV9	4.03983	0.00015494	0.00193704	0.543696	0.389779
	CALM1	P0DP23	-3.06885	0.00307368	0.0178778	-0.0506325	0.0862945
	CALM2	P0DP24	3.25719	0.00166763	0.0112195	-0.248118	-0.353551
	CCL3	P10147	-3.98372	0.000156099	0.00194409	-0.204988	-0.0442193
	MYB	P10242	-3.40114	0.00106136	0.00793039	-0.228479	-0.0550993
	SPP1	P10451	-4.5846	1.77612e-05	0.000359967	-0.205032	-0.0190701
	CD28	P10747	3.72975	0.000378962	0.00370202	0.66713	0.566469
	HSPA8	P11142	3.31914	0.00142224	0.00987395	0.0811112	-0.0462743
	FGF3	P11487	-4.70092	1.33312e-05	0.000299999	-0.296408	-0.143706
	FCGR1A	P12314	4.54199	2.01781e-05	0.000403933	-0.628073	-0.770874
	CDH1	P12830	-5.77082	1.78817e-07	1.4587e-05	0.698784	0.843303
	TPT1	P13693	-5.32862	9.33822e-07	4.09682e-05	-0.0612966	0.0623379
	HSD3B1	P14060	-5.76013	1.59569e-07	1.36977e-05	0.272857	0.403295
	CD1D	P15813	-4.33666	4.43513e-05	0.00073461	0.18348	0.297568
	ITGB4	P16144	3.8507	0.000243144	0.00269856	0.369421	0.202671
	MGMT	P16455	-5.34804	8.62645e-07	4.04751e-05	0.460057	0.57208
	ITGA2	P17301	4.30422	5.41627e-05	0.000866337	0.505314	0.336359
	LGALS3	P17931	-3.92872	0.000185279	0.00219045	-0.575496	-0.465628
	IGFBP3	P17936	6.93736	1.33806e-09	8.73217e-07	0.522923	0.291224
	ITGB5	P18084	5.42039	6.43495e-07	3.58556e-05	0.0648998	-0.159645
	ADRA2B	P18089	-4.14343	0.000110115	0.00144529	-0.200983	-0.0779432
	NAT1	P18440	5.23309	1.53123e-06	5.61679e-05	-0.596487	-0.709005
	ITGB6	P18564	2.99931	0.003678	0.0204104	0.295958	0.162801
	SDC1	P18827	2.98131	0.00385435	0.0212445	0.32324	0.183129
	CDH2	P19022	-2.63582	0.0103173	0.0440646	-0.360245	-0.257741
	HK1	P19367	3.17293	0.00228649	0.0143754	0.0140269	-0.093251
	WT1	P19544	4.66049	1.34907e-05	0.000301507	-0.183722	-0.334578
	TBXA2R	P21731	-4.52212	2.25568e-05	0.00044339	-0.710867	-0.604507
	IL10	P22301	6.22345	5.06011e-08	6.58966e-06	-0.800368	-0.905441
	CYP7A1	P22680	5.32819	9.41654e-07	4.09682e-05	0.515049	0.371422
	LHCGR	P22888	-3.79379	0.000292963	0.00313423	-0.221322	-0.0987982
	GATA3	P23771	-3.92029	0.000216379	0.00246868	0.00398036	0.184032
	CCNE1	P24864	-2.60856	0.0112393	0.0472436	-0.23058	-0.121488
	APC	P25054	-4.47647	2.86798e-05	0.000514188	-0.418294	-0.276873
	EDNRA	P25101	4.22049	6.5296e-05	0.00100257	-0.435957	-0.563769
	FAS	P25445	-4.38382	3.62726e-05	0.000619672	0.72398	0.833344
	ITGB8	P26012	3.55034	0.000670641	0.00543003	0.243183	0.0675168
	DNMT1	P26358	5.12638	2.20194e-06	7.11381e-05	0.313199	0.155005
	CNTF	P26441	4.19332	8.1099e-05	0.00119173	0.609828	0.488143
	MARK3	P27448	5.31771	1.77561e-06	5.91206e-05	0.0455601	-0.136863
	POLD1	P28340	-4.60501	1.59664e-05	0.000334161	0.0994347	0.220856
	CCN2	P29279	4.44135	2.98093e-05	0.000521938	0.440051	0.334875
	AKT2	P31751	5.11404	2.52918e-06	8.09089e-05	0.87727	0.771948
	IL13	P35225	-3.05385	0.00309023	0.017942	-0.324689	-0.207494
	PHB1	P35232	-6.01098	6.05147e-08	6.80894e-06	0.179019	0.326125
	HRH1	P35367	-3.05309	0.00319058	0.0183213	-0.205247	-0.0991335
	COPB2	P35606	-4.36381	4.46375e-05	0.000735618	0.0253663	0.133951
	DDIT3	P35638	5.06796	2.84956e-06	8.94051e-05	-0.654715	-0.804656
	IL6ST	P40189	3.4407	0.000940511	0.00718709	0.510299	0.37135
	CASR	P41180	-4.74767	9.1898e-06	0.000228287	0.353597	0.455089
	DCC	P43146	4.21914	6.57524e-05	0.00100257	-0.561719	-0.666073
	SYK	P43405	4.00953	0.000138352	0.00175168	-0.417435	-0.582627
	NEDD4	P46934	4.9368	4.42196e-06	0.000128829	-0.34815	-0.536859
	KCNJ4	P48050	6.15313	3.93867e-08	5.84177e-06	-0.219561	-0.374455
	GRIA4	P48058	-5.35661	8.51794e-07	4.04751e-05	0.270779	0.420306
	SOX2	P48431	3.98137	0.000170297	0.00207342	-0.120062	-0.255851
	NRIP1	P48552	-3.23528	0.00184382	0.0121331	-0.59646	-0.465662
	POLD2	P49005	-4.60199	1.61806e-05	0.000334161	0.0989554	0.220856
	GSK3B	P49841	3.37321	0.00116587	0.00845383	0.386761	0.240866
	BLK	P51451	4.89377	5.80478e-06	0.000160517	0.0496532	-0.137688
	CAV2	P51636	4.2123	6.9622e-05	0.0010469	-0.459819	-0.572716
	AP2S1	P53680	5.7587	1.63718e-07	1.36977e-05	-0.0233666	-0.158354
	EPHB1	P54762	-2.75417	0.00731933	0.0340214	-0.0437227	0.0647186
	PRMT2	P55345	-4.66274	1.45952e-05	0.00032161	0.0705982	0.178153
	ITGA1	P56199	3.46973	0.000865995	0.00674402	0.61511	0.513797
	POLE2	P56282	-4.60199	1.61806e-05	0.000334161	0.0989554	0.220856
	YWHAE	P62258	-5.80632	1.33289e-07	1.24264e-05	-0.142159	0.0722736
	SUMO1	P63165	-3.5029	0.000799004	0.00631271	-0.349689	-0.191124
	SKP1	P63208	-3.21413	0.0019037	0.0123494	0.0821738	0.186241
	RACK1	P63244	3.60849	0.000589206	0.00486729	0.473063	0.345776
	KCNJ2	P63252	4.15492	8.50504e-05	0.00123893	-0.200098	-0.321449
	CSNK2A1	P68400	2.86174	0.00552408	0.0276883	0.313384	0.21226
	CDK5	Q00535	6.31972	1.52902e-08	3.32613e-06	-0.387039	-0.592313
	HSF1	Q00613	-4.48468	2.69725e-05	0.000500142	-0.00525484	0.179762
	SLC6A3	Q01959	4.70462	1.1647e-05	0.000269766	-0.525101	-0.637572
	ROR1	Q01973	7.75702	2.80616e-11	4.57824e-08	-0.309126	-0.5058
	CYP27A1	Q02318	6.71099	3.00661e-09	1.40151e-06	0.153593	-0.0294026
	MUC3A	Q02505	6.71183	5.55477e-09	1.81252e-06	0.237174	0.109916
	KRT17	Q04695	-4.07244	0.000111176	0.00144529	-0.266777	-0.117037
	PTPN12	Q05209	-2.65546	0.00960437	0.0417298	0.101729	0.204007
	RAD51	Q06609	3.23639	0.00180496	0.0119464	0.0935946	-0.0124526
	C1QBP	Q07021	7.71173	4.73217e-11	5.14702e-08	0.0229963	-0.0945272
	TJP1	Q07157	-4.73971	9.46572e-06	0.00023223	0.536241	0.672464
	MCL1	Q07820	6.01818	5.41239e-08	6.58966e-06	-0.220161	-0.476289
	POLE	Q07864	-4.60199	1.61806e-05	0.000334161	0.0989554	0.220856
	TRAF1	Q13077	-3.75706	0.000416783	0.00390535	-0.85337	-0.752642
	TRAF3	Q13114	3.14876	0.00240331	0.0148523	0.536303	0.414368
	REST	Q13127	-6.01094	5.67137e-08	6.60917e-06	0.520994	0.630482
	NR1H3	Q13133	-4.10802	0.000100366	0.00137602	-0.466179	-0.348816
	GRB10	Q13322	6.30345	1.82841e-08	3.50947e-06	-0.00877031	-0.229097
	RIPK1	Q13546	3.34817	0.0012987	0.0091526	0.432526	0.266379
	RUNX3	Q13761	-4.80778	7.29954e-06	0.000192084	0.367477	0.475663
	ITGA9	Q13797	3.46973	0.000865995	0.00674402	0.61511	0.513797
	KLF5	Q13887	4.95605	5.73458e-06	0.000160517	-0.0280607	-0.156956
	IL18	Q14116	2.59282	0.0113758	0.047711	0.470701	0.370113
	ARHGEF7	Q14155	3.09826	0.00282742	0.0168355	0.138665	0.0331816
	GRB7	Q14451	-3.2674	0.00173847	0.0116005	-0.617004	-0.478474
	KCNJ12	Q14500	6.15313	3.93867e-08	5.84177e-06	-0.219561	-0.374455
	PCLAF	Q15004	3.15211	0.00253771	0.01542	0.470401	0.365325
	POLD3	Q15054	-4.60199	1.61806e-05	0.000334161	0.0989554	0.220856
	KRT31	Q15323	3.87962	0.000222109	0.00251646	-0.157435	-0.28426
	ANGPT1	Q15389	5.26098	1.29252e-06	5.20678e-05	-0.555094	-0.715182
	NCOA2	Q15596	3.85215	0.000245746	0.0027182	-0.0690936	-0.237338
	TRADD	Q15628	-3.84169	0.000250254	0.00273787	0.51056	0.629968
	NTRK3	Q16288	4.60346	1.84127e-05	0.000370868	0.525155	0.322433
	CDC37	Q16543	3.51496	0.000748603	0.00598699	0.221522	0.114937
	DPYSL2	Q16555	4.22348	6.56731e-05	0.00100257	0.250597	0.107354
	DAB2IP	Q5VWQ8	-6.17065	6.46155e-08	7.02801e-06	-0.562649	-0.340327
	STYK1	Q6J9G0	6.70169	5.37143e-09	1.81252e-06	-0.241396	-0.35025
	PAQR3	Q6TCH7	3.13467	0.00260861	0.0157046	0.13606	0.0305736
	NOTCH2NLA	Q7Z3S9	-5.46155	6.59312e-07	3.58556e-05	-0.186873	-0.0150196
	TAX1BP1	Q86VP1	4.13721	9.64894e-05	0.00132846	0.0706668	-0.0489882
	SIRT2	Q8IXJ6	-4.74639	9.23502e-06	0.000228287	0.600819	0.715397
	MAML2	Q8IZL2	3.63261	0.000501175	0.00432628	0.134494	0.0232429
	KCTD6	Q8NC69	-4.02629	0.000135692	0.00173632	0.064036	0.164684
	RAPGEF4	Q8WZA2	-3.05369	0.00310939	0.0179893	0.468474	0.592338
	TOPBP1	Q92547	3.89439	0.000231267	0.00260215	0.361493	0.241936
	NSMAF	Q92636	-5.50703	5.26043e-07	3.13336e-05	0.169129	0.291307
	TFAP2C	Q92754	4.47736	2.76276e-05	0.000500142	0.140127	-0.00536577
	CASP10	Q92851	4.20692	0.000102367	0.00139691	0.794846	0.682015
	COPS5	Q92905	5.38588	7.84248e-07	3.8194e-05	-0.505412	-0.656993
	DVL3	Q92997	-5.93672	7.67098e-08	7.82201e-06	-0.236839	-0.0955119
	SH3KBP1	Q96B97	4.17161	8.83123e-05	0.00126997	0.0429542	-0.0603825
	SIRT1	Q96EB6	-5.00535	3.84412e-06	0.000118168	0.375858	0.534282
	PTCD3	Q96EY7	5.64603	3.93096e-07	2.56535e-05	-0.0777822	-0.213956
	RANBP9	Q96S59	-5.6859	2.4024e-07	1.66788e-05	-0.0585224	0.117233
	FOXC2	Q99958	5.39574	7.37564e-07	3.70257e-05	-0.0689808	-0.230286
	MAPKAP1	Q9BPZ7	-5.34487	1.04288e-06	4.41938e-05	0.063676	0.165817
	EIF2AK1	Q9BQI3	-7.37231	1.67022e-10	1.36248e-07	0.355441	0.48881
	TLR10	Q9BXR5	4.78406	8.22116e-06	0.000209111	0.454346	0.326739
	FANCD2	Q9BXW9	-5.58514	3.89827e-07	2.56535e-05	0.0502896	0.204456
	RBCK1	Q9BYM8	3.28102	0.00165346	0.0111472	0.0525598	-0.0547086
	MAP1LC3B	Q9GZQ8	4.34005	4.66289e-05	0.000760751	-0.097019	-0.260882
	GFRA4	Q9GZZ7	-4.54351	2.51404e-05	0.000485403	0.107081	0.217544
	TXNIP	Q9H3M7	-4.67075	1.23995e-05	0.000282935	0.521528	0.628847
	LPAR2	Q9HBW0	5.17731	1.71397e-06	5.76565e-05	-0.268022	-0.378353
	MUC5B	Q9HC84	3.78666	0.000326467	0.00332285	0.150667	0.0235334
	POLD4	Q9HCU8	-4.60199	1.61806e-05	0.000334161	0.0989554	0.220856
	IL26	Q9NPH9	-3.12659	0.00249775	0.0153281	0.184818	0.292283
	POLE4	Q9NR33	-4.60199	1.61806e-05	0.000334161	0.0989554	0.220856
	POLE3	Q9NRF9	-4.60199	1.61806e-05	0.000334161	0.0989554	0.220856
	VAPA	Q9P0L0	5.39367	7.79425e-07	3.8194e-05	0.123694	0.00526396
	GSKIP	Q9P0R6	-4.72262	1.01035e-05	0.000244206	-0.130098	-0.0230587
	DKK4	Q9UBT3	5.32862	9.33822e-07	4.09682e-05	0.0612966	-0.0623379
	DAXX	Q9UER7	-4.1552	8.99056e-05	0.00126997	0.0919894	0.236973
	PARP4	Q9UKK3	4.42175	3.16527e-05	0.000549376	-0.0472504	-0.177333
	ABCG2	Q9UNQ0	5.25491	1.56234e-06	5.61679e-05	-0.41232	-0.543868
	KCNJ14	Q9UNX9	6.15313	3.93867e-08	5.84177e-06	-0.219561	-0.374455
	BTRC	Q9Y297	4.93921	4.70004e-06	0.000135719	0.529411	0.398298
	MEMO1	Q9Y316	4.7059	1.07973e-05	0.000257165	-0.119873	-0.287488
	PRKAB1	Q9Y478	-2.62797	0.0104007	0.0443627	0.0671333	0.188057
	EPN1	Q9Y6I3	3.63718	0.000507941	0.00437312	-0.0809616	-0.188741
	DNMT3A	Q9Y6K1	-3.86418	0.000239757	0.00267006	-0.249906	-0.103555

## Sheet: S9
	Biomarker protein set	Pathway name	Number of proteins in pathway	Proteins of biomarker set in pathway	FDR	Protein names
	Mech-Biom_Good-Down	04151_PI3K-Akt signaling pathway	312	20	0.0135644	AKT2; CCNE1; CDC37; FGF3; GSK3B; IFNA10; IFNA21; IFNA7; IKBKB; ITGA1; ITGA2; ITGA9; ITGB4; ITGB5; ITGB6; ITGB8; MYB; PDGFB; SPP1; TLR4
	Mech-Biom_Good-Down	04621_NOD-like receptor signaling pathway	121	11	0.0141371	IFNA10; IFNA21; IFNA7; IKBKB; IL18; RBCK1; RIPK1; RIPK2; TLR4; TRAF3; TRAF5
	Mech-Biom_Good-Down	04620_Toll-like receptor signaling pathway	97	10	0.0135644	AKT2; CCL3; IFNA10; IFNA21; IFNA7; IKBKB; RIPK1; SPP1; TLR4; TRAF3
	Mech-Biom_Good-Down	05131_Shigellosis	154	12	0.0223866	AKT2; BTRC; CSF2; GSK3B; HK1; IKBKB; IL18; RBCK1; RIPK1; RIPK2; TLR4; TRAF5
	Mech-Biom_Good-Down	05162_Measles	116	12	0.0054856	AKT2; CCNE1; CD28; GSK3B; IFNA10; IFNA21; IFNA7; IKBKB; RACK1; TLR4; TP73; TRAF3
	Mech-Biom_Good-Down	[R-HSA-1643685] Disease	822	43	0.0100559	AKT2; APC; BTRC; C1QBP; CCNE1; CD28; CDC37; CSNK2A1; CYP27A1; DKK4; DNMT1; DNMT3A; DVL1; DVL2; DVL3; F8; FGF3; GSK3B; HGS; HK1; HSPA8; IFNA10; IFNA21; IFNA7; IKBKB; IL18; MAML2; MARK3; MUC3A; MUC5B; PARP1; PDGFB; RAD51; RIPK1; RIPK2; SDC1; SH3KBP1; SLC3A2; SUMO1; TLR10; TLR4; TOPBP1; TRAF3
	Mech-Biom_Good-Up	[R-HSA-73894] DNA Repair	110	12	0.00994468	COPS5; FANCD2; KDM4B; MGMT; POLD1; POLD2; POLD3; POLD4; POLE; POLE2; POLE3; POLE4

[truncated: 5 more sheets: S10, S11, S12, S13, S14]
